# Supplementary material for: Contrasting patterns of longitudinal population dynamics and antimicrobial resistance mechanisms in two priority bacterial pathogens over 7 years in a single center
Source: Genome Biol. 2019 Sep 2;20:184. doi: 10.1186/s13059-019-1785-1 (PMC6717969; doi:10.1186/s13059-019-1785-1)
Supplement: Supplementary file 2 — Table S1. Accession numbers, isolation site, study month of isolation, detected acquired resistance genes, antimicrobial resistance phenotypes, of Klebsiella pneumoniae in this study. Table S2. Accession numbers and metadata for the global K. pneumoniae collection [7]. Table S3. Accession numbers and metadata for UK K. pneumoniae and E. cloacae [14, 16]. Table S4. Accession numbers, isolation site, study month of isolation, detected acquired resistance genes, antimicrobial resistance phenotypes, of Enterobacter cloacae in this study. Table S5. Accession numbers and metadata for the global E. cloacae collection [11]. (XLSX 176 kb) [file 13059_2019_1785_MOESM2_ESM.xlsx]

## Sheet: Table S1
lane ID	runi ID	strain	strain ID	Month	SampleSite	species	sample ID	year	two-year block	ST	aminoglycoside.AAC.3..IIa	aminoglycoside.AAC.6...Ib.cr	aminoglycoside.AAC.6...IIa	aminoglycoside.AAC.6...IIc	aminoglycoside.aadA1	aminoglycoside.aadA16	aminoglycoside.aadA2	aminoglycoside.aadA5	aminoglycoside.ANT.2....Ia	aminoglycoside.APH.3...Ia	aminoglycoside.armA	aminoglycoside.Sat.1	aminoglycoside.strA.APH.3....Ib.	aminoglycoside.strB.APH.6..Id.	beta.lact.ampC.	beta.lact.ampH	beta.lact.CARB.12	beta.lact.CTX.M.15	beta.lact.CTX.M.9	beta.lact.DHA.1	beta.lact.IMP.1	beta.lact.KPC.2	beta.lact.NDM.1	beta.lact.OKP.B.1	beta.lact.OXA.1	beta.lact.OXA.10	beta.lact.OXA.9	beta.lact.SHV.	beta.lact.TEM.95	fluoroquinolone.oqxA	fluoroquinolone.oqxB	fluoroquinolone.qnrA	fluoroquinolone.qnrB.	fluoroquinolone.qnrS	macrolide.mphA	macrolide.mphD	macrolide.msrE	phenolic.catB3	phenolic.catB8
9221_7#92	ERR257689	Kpn79	AKPRH094188	28	BLOOD	K. quasipneumoniae subsp. similipneumoniae	ERS217771	2008	2007-8	138~	no	no	no	no	no	no	no	no	no	no	no	no	no	no	no	yes	no	no	no	no	no	no	no	yes	no	no	no	no	partial	yes	yes	no	no	no	no	no	no	partial	no
9221_7#12	ERR257609	Kpn9	AKPRH080251	20	BLOOD	Klebsiella pneumoniae	ERS217691	2007	2007-8	101	yes	yes	no	no	no	no	no	no	no	no	no	no	yes	yes	no	yes	no	yes	no	no	no	no	no	no	yes	no	no	yes	yes	partial	yes	no	no	no	no	no	no	interrupted	no
9221_7#13	ERR257610	Kpn10	AKPRH097254	30	BLOOD	Klebsiella pneumoniae	ERS217692	2008	2007-8	101	no	no	no	no	no	no	no	no	no	no	no	no	yes	yes	no	yes	no	yes	no	no	no	no	no	no	no	no	no	yes_nonunique	partial	fragmented	yes	no	no	no	no	no	no	partial	no
9221_7#31	ERR257628	Kpn26	AKPRH100898	47	ABDOMEN	Klebsiella pneumoniae	ERS217710	2009	2009-10	2410~	yes	yes	no	no	no	no	no	no	no	no	no	no	yes	yes	no	yes	no	no	no	no	no	no	no	no	yes	no	no	yes	partial	yes	yes	no	no	no	no	no	no	interrupted	no
9221_7#32	ERR257629	Kpn27	AKPRH111435	55	ABDOMEN	Klebsiella pneumoniae	ERS217711	2010	2009-10	15	yes	yes_nonunique	no	no	no	yes	no	no	no	no	no	no	no	no	no	yes	no	yes	no	no	no	no	no	no	yes	no	no	yes	no	yes	yes	no	no	no	yes	no	no	yes	no
9221_7#35	ERR257632	Kpn29	AKPRH075470	10	BLOOD	Klebsiella pneumoniae	ERS217714	2006	2006-7	101	yes	yes	no	no	no	no	no	no	no	no	no	no	yes	yes	no	yes	no	yes	no	no	no	no	no	no	yes	no	no	yes	yes	partial	yes	no	no	no	no	no	no	interrupted	no
9221_7#36	ERR257633	Kpn30	AKPRH081695	20	BLOOD	Klebsiella pneumoniae	ERS217715	2007	2007-8	101	yes	yes	no	no	no	no	no	no	no	no	no	no	yes	yes	no	yes	no	yes	no	no	no	no	no	no	yes	no	no	yes	yes	partial	yes	no	no	no	no	no	no	interrupted	no
9221_7#37	ERR257634	Kpn31	AKPRH093063	33	BLOOD	Klebsiella pneumoniae	ERS217716	2008	2007-8	551	no	no	no	no	no	no	no	no	no	no	no	no	no	no	no	yes	no	no	no	no	no	no	no	no	no	no	no	yes	no	yes	yes	no	no	no	no	no	no	no	no
9221_7#4	ERR257601	Kpn2	AKPRH089922_b	19	BLOOD	Klebsiella pneumoniae	ERS217683	2007	2007-8	101	yes	yes	no	no	no	no	no	no	no	no	no	no	yes	yes	no	yes	no	yes	no	no	no	no	no	no	yes	no	no	yes	yes	partial	yes	no	no	no	no	no	no	interrupted	no
9221_7#41	ERR257638	Kpn34	AKPRH073749	3	BLOOD	Klebsiella pneumoniae	ERS217720	2006	2006-7	35	yes	yes	no	no	yes_nonunique	no	yes_nonunique	no	no	yes	no	no	no	no	no	yes	no	yes	yes	no	no	no	no	no	yes	no	no	yes_nonunique	yes	yes	yes	no	no	no	yes	no	no	interrupted	no
9221_7#44	ERR257641	Kpn37	AKPRH081861	20	BLOOD	Klebsiella pneumoniae	ERS217723	2007	2007-8	101	yes	yes	no	no	no	no	no	no	no	yes	no	no	yes	yes	no	yes	no	yes	no	no	no	no	no	no	yes	no	no	yes	yes	partial	yes	no	no	no	no	no	no	interrupted	no
9221_7#45	ERR257642	Kpn38	AKPRH094381	34	BLOOD	Klebsiella pneumoniae	ERS217724	2009	2009-10	15	yes	yes	no	no	no	no	no	no	no	no	no	no	yes	yes	no	yes	no	yes	no	no	no	no	no	no	yes	no	no	yes	yes	yes	yes	no	no	no	no	no	no	interrupted	no
9221_7#48	ERR257645	Kpn41	AKPRH114788	55	TRACHEAL ASPIRATE	Klebsiella pneumoniae	ERS217727	2010	2009-10	15	yes	yes	no	no	yes	no	yes_nonunique	no	no	no	yes	no	no	no	no	yes	no	yes	no	no	no	no	no	no	yes	yes	no	yes_nonunique	no	yes	yes	no	yes	no	no	yes	yes	interrupted	no
9221_7#49	ERR257646	Kpn42	AKPRH073791	3	BLOOD	Klebsiella pneumoniae	ERS217728	2006	2006-7	35	yes	yes	no	no	yes_nonunique	no	yes_nonunique	no	no	yes	no	no	no	no	no	yes	no	yes	yes	no	no	no	no	no	yes	no	no	yes_nonunique	yes	yes	yes	no	no	no	yes	no	no	interrupted	no
9221_7#5	ERR257602	Kpn3	AKPRH097079	30	BLOOD	Klebsiella pneumoniae	ERS217684	2008	2007-8	101	no	no	no	no	no	no	no	no	no	no	no	no	yes	yes	no	yes	no	yes	no	no	no	no	no	no	no	no	no	yes	no	partial	yes	no	no	no	no	no	no	partial	no
9221_7#51	ERR257648	Kpn44	AKPRH124873	63	URINE	Klebsiella pneumoniae	ERS217730	2011	2011-12	15	yes	no	no	no	no	no	no	no	no	partial	no	no	no	no	no	yes	no	yes	no	no	no	no	no	no	no	no	no	yes	yes	no	no	no	no	no	no	no	no	no	no
9221_7#54	ERR257651	Kpn46	AKPRH104785	40	BLOOD	Klebsiella pneumoniae	ERS217733	2009	2009-10	15	no	yes	no	no	no	no	no	no	no	no	no	no	yes	yes	no	yes	no	yes	no	no	no	no	no	no	yes	no	no	yes	yes	yes	yes	no	no	no	no	no	no	interrupted	no
9221_7#56	ERR257653	Kpn48	AKPRH112959	54	ABDOMEN	Klebsiella pneumoniae	ERS217735	2010	2009-10	15	no	yes	no	no	yes	yes	no	no	no	no	no	no	yes	yes	no	yes	no	yes	no	no	no	no	yes	no	no	interrupted	no	yes	yes	yes	yes	no	no	no	no	no	no	partial	no
9221_7#59	ERR257656	Kpn50	AKPRH071616	6	CSF	Klebsiella pneumoniae	ERS217738	2006	2006-7	35	no	no	no	no	yes	no	no	no	no	no	no	no	no	no	no	yes	no	no	no	no	no	no	no	no	no	no	no	yes	yes	yes	yes	no	no	no	no	no	no	partial	no
9221_7#6	ERR257603	Kpn4	AKPRH101752	38	BLOOD	Klebsiella pneumoniae	ERS217685	2009	2009-10	101	yes	yes	no	no	no	no	no	no	no	no	no	no	yes	yes	no	yes	no	yes	no	no	no	no	no	no	yes	no	no	yes	yes	partial	yes_nonunique	no	no	no	no	no	no	interrupted	no
9221_7#60	ERR257657	Kpn51	AKPRH085199	23	BLOOD	Klebsiella pneumoniae	ERS217739	2007	2007-8	101	yes	yes	no	no	no	no	no	no	no	no	no	no	no	no	no	yes	no	yes	no	no	no	no	no	no	yes	no	no	yes	yes	partial	yes	no	no	no	no	no	no	interrupted	no
9221_7#64	ERR257661	Kpn54	AKPRH122847	63	BLOOD	Klebsiella pneumoniae	ERS217743	2008	2007-8	101	yes	yes	no	no	partial	no	no	no	no	yes	no	no	yes	yes	no	yes	no	yes	no	no	no	no	no	no	yes	no	no	yes	yes	partial	yes	no	no	no	no	no	no	interrupted	no
9221_7#67	ERR257664	Kpn57	AKPRH083936	16	BLOOD	Klebsiella pneumoniae	ERS217746	2007	2007-8	101	yes	yes	no	no	no	no	no	no	no	yes	no	no	yes	yes	no	yes	no	yes	no	no	no	no	no	no	yes	no	no	yes	yes	partial	yes	no	no	no	no	no	no	interrupted	no
9221_7#72	ERR257669	Kpn61	AKPRH123804	63	BLOOD	Klebsiella pneumoniae	ERS217751	2011	2011-12	101	no	yes	no	no	no	no	no	no	no	no	no	no	yes	yes	no	yes	no	yes_nonunique	no	no	no	no	no	no	yes	no	no	yes	yes	partial	yes	no	no	no	no	no	no	interrupted	no
9221_7#75	ERR257672	Kpn64	AKPRH089275	19	BLOOD	Klebsiella pneumoniae	ERS217754	2007	2007-8	101	yes	yes	no	no	no	no	no	no	no	yes	no	no	yes	yes	no	yes	no	yes	no	no	no	no	no	no	yes	no	no	yes	yes	partial	yes	no	no	no	no	no	no	interrupted	no
9221_7#76	ERR257673	Kpn65	AKPRH088118	24	BLOOD	Klebsiella pneumoniae	ERS217755	2008	2007-8	101	no	yes	no	no	no	no	no	no	no	no	no	no	no	no	no	yes	no	yes	no	no	no	no	no	no	yes	no	no	yes	no	partial	yes	no	no	no	no	no	no	interrupted	no
9221_7#77	ERR257674	Kpn66	AKPRH090404	37	BLOOD	Klebsiella pneumoniae	ERS217756	2009	2009-10	101	yes	yes	no	no	no	no	no	no	no	yes	no	no	yes	yes	no	yes	no	yes	no	no	no	no	no	no	yes	no	no	yes	yes	partial	yes	no	no	no	no	no	no	interrupted	no
9221_7#79	ERR257676	Kpn68	AKPRH111506	61	BLOOD	Klebsiella pneumoniae	ERS217758	2008	2007-8	101	yes	yes	no	no	no	no	no	no	no	yes	no	no	yes	yes	no	yes	no	yes	no	no	no	no	no	no	yes	no	no	yes	yes	partial	yes	no	no	no	no	no	no	interrupted	no
9221_7#80	ERR257677	Kpn69	AKPRH125024	65	UNSPECIFIED	Klebsiella pneumoniae	ERS217759	2011	2011-12	101	yes	yes	no	no	no	no	no	no	no	yes	no	no	yes	yes	no	yes	no	yes	no	no	no	no	no	no	yes	no	no	yes	yes	partial	yes	no	no	no	no	no	no	interrupted	no
9221_7#84	ERR257681	Kpn72	AKPRH089312	25	BLOOD	Klebsiella pneumoniae	ERS217763	2008	2007-8	101	yes	yes	no	no	yes	no	no	no	no	no	no	no	yes	yes	no	yes	no	yes	no	no	no	no	no	no	yes	no	no	yes	yes	yes	yes	no	no	no	no	no	no	interrupted	no
9221_7#86	ERR257683	Kpn74	AKPRH103086	45	BLOOD	Klebsiella pneumoniae	ERS217765	2009	2009-10	101	yes	yes	no	no	no	no	no	no	no	no	no	no	yes	yes	no	yes	no	yes	no	no	no	no	no	no	yes	no	no	yes	yes	partial	yes	no	no	no	no	no	no	interrupted	no
9221_7#87	ERR257684	Kpn75	AKPRH112452	61	BLOOD	Klebsiella pneumoniae	ERS217766	2011	2011-12	15	no	yes	no	no	no	yes	no	no	no	no	no	no	yes	yes	no	yes	no	yes	no	no	no	no	no	no	no	no	no	yes	yes	yes	yes	no	no	no	no	no	no	partial	no
9221_7#9	ERR257606	Kpn6	AKPRH060589	0	BLOOD	Klebsiella pneumoniae	ERS217688	2006	2006-7	15	yes	yes	no	no	yes_nonunique	no	partial	no	no	no	no	no	yes	yes	no	yes	no	yes	no	no	no	no	no	no	yes	no	no	yes_nonunique	yes	yes	yes	no	no	no	no	no	no	interrupted	no
9221_7#94	ERR257691	Kpn81	AKPRH103748	45	BLOOD	Klebsiella pneumoniae	ERS217773	2009	2009-10	101~	yes	yes	no	no	no	no	no	no	no	no	no	no	no	no	no	yes	no	yes	no	no	no	no	no	no	yes	no	no	yes	no	yes	yes	no	no	no	yes	no	no	interrupted	no
9664_8#14	ERR304801	Kpn159	AKPRH122183	62	BLOOD	Klebsiella pneumoniae	ERS218057	2011	2011-12	14	no	no	no	no	no	no	no	no	no	no	no	no	partial	partial	no	yes	partial	no	no	no	no	no	no	no	no	no	no	yes_nonunique	partial	yes	yes	no	no	no	no	no	no	partial	no
9664_8#2	ERR304789	Kpn148	AKPRH083380	21	BLOOD	Klebsiella pneumoniae	ERS218045	2007	2006-7	14	no	no	no	no	no	no	no	no	no	no	no	no	no	no	no	yes	no	no	no	no	no	no	no	no	no	no	no	yes	no	yes	yes	no	no	no	no	no	no	no	no
9716_2#95	ERR311562	Kpn88	AKPRH123639	66	WOUND	Klebsiella pneumoniae	ERS217869	2010	2009-10	15	yes	yes	no	no	no	no	no	no	no	no	no	no	yes	yes	partial	yes	no	yes	no	no	no	no	no	no	yes	no	no	yes	yes	yes	yes	no	no	no	no	no	no	interrupted	no
9776_7#21	ERR314415	Kpn97	AKPRH136678	74	URINE	Klebsiella pneumoniae	ERS217890	2012	2011-12	35	yes	yes	no	no	no	no	no	no	no	no	no	no	yes	yes	no	yes	no	yes	no	no	no	no	no	no	yes	no	no	yes	yes	yes	yes	no	interrupted	no	no	no	no	interrupted	no
9776_7#24	ERR314418	Kpn99	AKPRH131293	70	BLOOD	Klebsiella pneumoniae	ERS217893	2011	2011-12	48	no	no	no	no	yes	no	yes	no	no	yes	no	no	yes	yes	no	yes	no	no	yes	no	no	no	no	no	no	no	no	yes	no	yes	yes	no	no	no	yes	no	no	partial	no
9776_7#25	ERR314419	Kpn100	AKPRH128815	65	BLOOD	Klebsiella pneumoniae	ERS217894	2011	2011-12	2410~	no	no	no	no	no	no	no	no	no	no	no	no	no	no	no	yes	no	interrupted	no	no	no	no	no	no	no	no	no	yes	yes	yes	yes	no	no	no	no	no	no	partial	no
9776_7#37	ERR314431	Kpn103	AKPRH127063	73	BLOOD	Klebsiella pneumoniae	ERS217906	2012	2011-12	15	no	no	no	no	no	no	no	no	no	no	no	no	no	no	no	yes	no	yes	no	no	no	no	no	no	no	no	no	yes	no	yes	yes	no	no	no	no	no	no	no	no
9776_7#38	ERR314432	Kpn104	AKPRH127096	73	BLOOD	Klebsiella pneumoniae	ERS217907	2012	2011-12	15	no	no	no	no	no	no	no	no	no	no	no	no	no	no	no	yes	no	yes	no	no	no	no	no	no	no	no	no	yes	no	yes	yes	no	no	no	no	no	no	no	no
9776_7#41	ERR314435	Kpn105	AKPRH122641	68	SPUTUM	Klebsiella pneumoniae	ERS217910	2011	2011-12	35	no	no	no	no	partial	no	no	no	no	no	no	no	no	no	no	yes	no	partial	no	no	no	no	no	no	partial	no	no	yes_nonunique	no	yes	yes	no	no	no	partial	no	no	partial	no
9776_7#44	ERR314438	Kpn106	AKPRH124744	69	SPUTUM	Klebsiella pneumoniae	ERS217913	2011	2011-12	14	no	no	no	no	no	no	no	no	no	no	no	no	yes	yes	no	yes	no	no	no	no	no	no	no	no	no	no	no	yes	no	yes	yes	no	no	no	no	no	no	partial	no
9776_7#72	ERR314466	Kpn113	AKPRH130830	74	SPUTUM	Klebsiella pneumoniae	ERS217941	2012	2011-12	48	no	no	no	no	yes	no	yes	no	no	yes	no	no	yes	yes	no	yes	no	no	yes	no	no	no	no	no	no	no	no	yes	no	yes	yes	no	no	no	yes	no	no	partial	no
9776_8#20	ERR314501	Kpn119	AKPRH121194	67	THROAT	Klebsiella pneumoniae	ERS217976	2011	2011-12	2410~	no	no	no	no	no	no	no	no	no	no	no	no	yes_nonunique	yes	no	yes	no	yes	no	no	no	no	no	no	no	no	no	yes	interrupted	yes	yes	no	no	no	no	no	no	partial	no
9776_8#39	ERR314520	Kpn124	AKPRH125859	69	STERILE FLUID	Klebsiella pneumoniae	ERS217995	2009	2009-10	15~	no	no	no	no	no	no	no	no	no	no	no	no	no	no	no	yes	no	yes	no	no	no	no	no	no	no	no	no	yes	no	yes	yes	no	no	no	partial	no	no	partial	no
9776_8#53	ERR314534	Kpn131	AKPRH1296032	70	BLOOD	Klebsiella pneumoniae	ERS218009	2011	2011-12	48	no	no	no	no	yes	no	yes	no	no	no	no	no	yes	yes	no	yes	no	no	yes	no	no	no	no	no	no	no	no	yes	no	yes	yes	no	no	no	yes	no	no	partial	no
9776_8#55	ERR314536	Kpn133	AKPRH125916	70	SPUTUM	Klebsiella pneumoniae	ERS218011	2011	2011-12	107	no	no	no	no	no	no	no	no	no	no	no	no	no	no	no	yes	no	no	no	no	no	no	no	no	no	no	no	yes	no	yes	yes	no	no	no	no	no	no	partial	no
9776_8#56	ERR314537	Kpn134	AKPRH122047	70	STERILE FLUID	Klebsiella pneumoniae	ERS218012	2011	2011-12	48	yes	yes	no	no	no	no	no	no	no	no	no	no	yes	yes	no	yes	no	yes	no	no	no	no	no	no	yes	no	no	yes	yes	yes	yes	no	interrupted	no	no	no	no	interrupted	no
9776_8#68	ERR314549	Kpn136	AKPRH120539	71	URINE	Klebsiella pneumoniae	ERS218024	2010	2009-10	15	yes	yes	no	no	no	no	no	no	no	yes	no	no	yes	yes	no	yes	no	yes	no	no	no	no	no	no	yes	no	no	yes	yes	yes	yes	no	no	no	yes	no	no	interrupted	no
9776_8#80	ERR314561	Kpn141	AKPRH080320	14	BLOOD	Klebsiella pneumoniae	ERS218036	2007	2006-7	14	no	no	no	no	no	no	no	no	no	no	no	no	no	no	no	yes	no	no	no	no	no	no	no	no	no	no	no	yes	no	yes	yes	no	no	no	no	no	no	no	no
9221_7#10	ERR257607	Kpn7	AKPRH07048	5	BLOOD	Klebsiella pneumoniae	ERS217689	2006	2006-7	874	yes	yes	no	no	no	no	no	yes	no	yes	no	no	yes_nonunique	yes	no	yes	no	yes	no	no	no	no	no	no	yes	no	no	yes_nonunique	yes	yes	yes	no	no	no	yes	no	no	interrupted	no
9221_7#11	ERR257608	Kpn8	AKPRH074040	9	BLOOD	Klebsiella pneumoniae	ERS217690	2006	2006-7	874	yes	yes	no	no	no	no	no	yes	no	yes	no	no	yes	yes	no	yes	no	yes	no	no	no	no	no	no	yes	no	no	yes	yes	yes	yes	no	no	no	yes	no	no	interrupted	no
9221_7#17	ERR257614	Kpn13	AKPRH060964	0	BLOOD	Klebsiella pneumoniae	ERS217696	2006	2006-7	874	yes	yes	no	no	no	no	no	yes	no	yes	no	no	yes	yes	no	yes	no	yes	no	no	no	no	no	no	yes	no	no	yes	yes	yes	yes	no	no	no	yes	no	no	interrupted	no
9221_7#2	ERR257599	Kpn161	AKPRH076834	5	BLOOD	Klebsiella pneumoniae	ERS218132	2006	2006-7	874	yes	yes	no	no	no	no	no	yes	no	yes	no	no	yes	yes	no	yes	no	yes	no	no	no	no	no	no	yes	no	no	yes_nonunique	yes	yes	yes	no	no	no	yes	no	no	interrupted	no
9221_7#21	ERR257618	Kpn17	AKPRH098844_a	31	BLOOD	Klebsiella pneumoniae	ERS217700	2008	2007-8	874	yes	yes	no	no	no	no	no	yes	no	yes	no	no	yes	yes	no	yes	no	yes	no	no	no	no	no	no	yes	no	no	yes	yes	yes	yes	no	no	no	yes	no	no	interrupted	no
9221_7#24	ERR257621	Kpn20	AKPRH111224	55	HIP	Klebsiella pneumoniae	ERS217703	2010	2009-10	70	yes	yes	no	no	no	no	no	no	no	no	no	no	yes	interrupted	no	yes	no	yes	no	no	no	no	no	no	yes	no	no	yes	yes	yes	yes	no	interrupted	no	no	no	no	interrupted	no
9221_7#26	ERR257623	Kpn22	AKPRH077305	5	BLOOD	Klebsiella pneumoniae	ERS217705	2006	2006-7	874~	yes	yes	no	no	yes	no	yes	no	no	yes	no	no	yes	yes	no	yes	no	yes	no	no	no	no	no	no	yes	no	no	yes	yes	yes	yes	no	no	no	yes	no	no	interrupted	no
9221_7#27	ERR257624	Kpn23	AKPRH075355	10	BLOOD	Klebsiella pneumoniae	ERS217706	2006	2006-7	874	no	no	no	no	no	no	no	no	no	yes	no	no	yes	yes	no	yes	no	yes	no	no	no	no	no	no	no	no	no	yes_nonunique	yes	yes	yes	no	no	no	yes	no	no	partial	no
9221_7#28	ERR257625	Kpn24	AKPRH081303	20	BLOOD	Klebsiella pneumoniae	ERS217707	2007	2007-8	874	yes	yes	no	no	no	no	no	yes	no	yes	no	no	no	no	no	yes	no	yes	no	no	no	no	no	no	yes	no	no	yes	no	yes	yes	no	no	no	yes	no	no	interrupted	no
9221_7#3	ERR257600	Kpn1	AKPRH073897	9	BLOOD	Klebsiella pneumoniae	ERS217682	2006	2006-7	874	no	no	no	no	no	no	no	no	no	yes	no	no	yes_nonunique	yes	no	yes	no	partial	no	no	no	no	no	no	no	no	no	yes	no	yes	yes	no	no	no	yes	no	no	partial	no
9221_7#30	ERR257627	Kpn25	AKPRH103996	40	BLOOD	Klebsiella pneumoniae	ERS217709	2009	2009-10	171	yes	yes	no	no	no	no	no	yes	no	no	no	no	no	no	no	yes	no	yes	no	no	no	no	no	no	yes	no	no	yes	no	yes	yes	no	no	no	yes	no	no	interrupted	no
9221_7#34	ERR257631	Kpn162	AKPRH077494	6	BLOOD	Klebsiella pneumoniae	ERS218133	2006	2006-7	874	yes	yes	no	no	no	no	no	yes	no	yes	no	no	yes_nonunique	yes	no	yes	no	yes	no	no	no	no	no	no	yes	no	no	yes_nonunique	yes	yes	yes	no	no	no	yes	no	no	interrupted	no
9221_7#39	ERR257636	Kpn33	AKPRH101082	48	HIP	Klebsiella pneumoniae	ERS217718	2010	2009-10	13	no	no	no	no	no	no	no	no	no	no	no	no	no	no	no	yes	no	no	no	no	no	no	no	no	no	no	no	yes	no	yes	yes	no	no	no	no	no	no	partial	no
9221_7#42	ERR257639	Kpn35	AKPRH078081	6	BLOOD	Klebsiella pneumoniae	ERS217721	2006	2006-7	874	yes	yes	no	no	no	no	no	yes	no	yes	no	no	yes_nonunique	yes	no	yes	no	yes	no	no	no	no	no	no	yes	no	no	yes_nonunique	yes	yes	yes	no	no	no	yes	no	no	interrupted	no
9221_7#43	ERR257640	Kpn36	AKPRH078879	12	BLOOD	Klebsiella pneumoniae	ERS217722	2007	2006-7	29	no	no	no	no	no	no	no	no	no	no	no	no	no	no	no	yes	no	no	no	no	no	no	no	no	no	no	no	yes	no	yes	yes	no	no	no	no	no	no	partial	no
9221_7#50	ERR257647	Kpn43	AKPRH078729	6	BLOOD	Klebsiella pneumoniae	ERS217729	2006	2006-7	874	yes	yes	no	no	no	no	no	yes	no	yes	no	no	yes	yes	no	yes	no	yes	no	no	no	no	no	no	yes	no	no	yes_nonunique	yes	yes	yes	no	no	no	yes	no	no	interrupted	no
9221_7#57	ERR257654	Kpn49	AKPRH075661	4	BLOOD	Klebsiella pneumoniae	ERS217736	2006	2006-7	874	yes	yes	no	no	no	no	no	yes	no	yes	no	no	yes	yes	no	yes	no	yes	no	no	no	no	no	no	yes	no	no	yes	yes	yes	yes	no	no	no	yes	no	no	interrupted	no
9221_7#63	ERR257660	Kpn53	AKPRH119761	55	BLOOD	Klebsiella pneumoniae	ERS217742	2010	2009-10	13	no	no	no	no	no	no	no	no	no	no	no	no	no	no	no	yes	no	no	no	no	no	no	no	no	no	no	no	yes	no	yes	yes	no	no	no	no	no	no	partial	no
9221_7#65	ERR257662	Kpn55	AKPRH075715	4	BLOOD	Klebsiella pneumoniae	ERS217744	2006	2006-7	874	no	yes	no	no	no	no	no	yes	no	no	no	no	partial	no	no	yes	no	no	no	no	no	no	no	no	yes	no	no	yes	yes	yes	yes	no	no	no	no	no	no	interrupted	no
9221_7#66	ERR257663	Kpn56	AKPRH079490	55	BLOOD	Klebsiella pneumoniae	ERS217745	2010	2009-10	874	no	yes	no	no	no	no	no	yes	no	yes	no	no	yes	yes	no	yes	no	yes	no	no	no	no	no	no	yes	no	no	yes	yes	yes	yes	no	no	no	yes	no	no	interrupted	no
9221_7#68	ERR257665	Kpn58	AKPRH085736	23	BLOOD	Klebsiella pneumoniae	ERS217747	2007	2006-7	23	no	no	no	no	no	no	no	no	no	no	no	no	no	no	no	yes	no	no	no	no	no	no	no	no	no	no	no	yes	no	yes	yes	no	no	no	no	no	no	no	no
9221_7#73	ERR257670	Kpn62	AKPRH075813	5	BLOOD	Klebsiella pneumoniae	ERS217752	2006	2006-7	874	no	no	no	no	no	no	no	no	no	no	no	no	no	no	no	yes	no	no	no	no	no	no	no	no	no	no	no	yes	no	yes	yes	no	no	no	no	no	no	partial	no
9221_7#74	ERR257671	Kpn63	AKPRH071979	8	BLOOD	Klebsiella pneumoniae	ERS217753	2006	2006-7	874	yes	yes	no	no	no	no	no	yes	no	yes	no	no	yes_nonunique	yes	no	yes	no	yes	no	no	no	no	no	no	yes	no	no	yes_nonunique	yes	yes	yes	no	no	no	yes	no	no	interrupted	no
9221_7#81	ERR257678	Kpn70	AKPRH076328	5	BLOOD	Klebsiella pneumoniae	ERS217760	2006	2006-7	874	yes	yes	no	no	no	no	no	yes	no	yes	no	no	yes	yes	no	yes	no	yes	no	no	no	no	no	no	yes	no	no	yes_nonunique	no	yes	yes	no	no	no	yes	no	no	interrupted	no
9221_7#93	ERR257690	Kpn80	AKPRH101361	38	BLOOD	Klebsiella pneumoniae	ERS217772	2009	2009-10	171	yes	yes	no	no	no	no	no	yes	no	no	no	no	no	no	no	yes	no	yes	no	no	no	no	no	no	yes	no	no	yes	no	yes	yes	no	no	no	yes	no	no	interrupted	no
9664_8#7	ERR304794	Kpn153	AKPRH104847	46	BLOOD	Klebsiella pneumoniae	ERS218050	2009	2009-10	25	no	no	no	no	no	no	no	no	no	yes	no	no	no	no	no	yes	no	no	no	no	no	no	no	no	no	no	no	yes	no	yes	yes	no	no	no	no	no	no	partial	no
9716_2#13	ERR311480	Kpn85	AKPRH122520	70	WOUND	Klebsiella pneumoniae	ERS217787	2011	2011-12	1	yes	yes_nonunique	no	no	no	yes	no	no	no	yes	no	no	yes_nonunique	yes	partial	yes	no	yes	no	yes	no	no	no	no	yes	no	no	yes	yes	yes	yes	no	yes	no	yes	no	no	yes	no
9776_7#14	ERR314408	Kpn95	AKPRH128319	71	CSF	Klebsiella pneumoniae	ERS217883	2011	2011-12	231	fragmented	yes_nonunique	no	no	yes	no	yes_nonunique	no	no	yes	no	no	yes	yes	no	yes	no	yes	no	no	no	no	no	no	yes	no	yes	yes	yes	yes	yes	no	no	yes	yes	no	no	interrupted	no
9776_7#18	ERR314412	Kpn96	AKPRH129496	73	WOUND	Klebsiella pneumoniae	ERS217887	2012	2011-12	25	no	no	no	no	no	no	no	no	no	no	no	no	yes	yes	no	yes	no	partial	no	no	no	no	no	no	no	no	no	yes_nonunique	partial	yes	yes	no	no	no	no	no	no	partial	no
9776_7#23	ERR314417	Kpn98	AKPRH131802	74	SPUTUM	Klebsiella pneumoniae	ERS217892	2010	2009-10	15	yes	yes	no	no	no	no	no	no	no	yes	no	no	no	no	no	yes	no	yes	no	no	no	no	no	no	yes	no	no	yes	yes	yes	yes	no	no	no	yes	no	no	interrupted	no
9776_7#47	ERR314441	Kpn107	AKPRH124849	70	SCREENING	Klebsiella pneumoniae	ERS217916	2010	2009-10	15	yes	yes	no	no	no	no	no	no	no	yes	no	no	no	no	no	yes	no	yes	no	no	no	no	no	no	yes	no	no	yes	yes	yes	yes	no	no	no	yes	no	no	interrupted	no
9776_7#6	ERR314400	Kpn89	AKPRH128591	71	URINE	Klebsiella pneumoniae	ERS217875	2011	2011-12	25	no	no	no	no	no	no	no	no	no	no	no	no	no	no	no	yes	no	no	no	no	no	no	no	no	no	no	no	yes	no	yes	yes	no	no	no	no	no	no	partial	no
9776_7#8	ERR314402	Kpn91	AKPRH128758	71	URINE	Klebsiella pneumoniae	ERS217877	2011	2011-12	29	yes	yes	no	no	no	no	no	no	no	no	no	no	yes	yes	no	yes	no	yes	no	no	no	no	no	no	yes	no	no	yes	yes	yes	yes	no	interrupted	no	no	no	no	interrupted	no
9776_8#25	ERR314506	Kpn121	AKPRH128686	68	WOUND	Klebsiella pneumoniae	ERS217981	2006	2006-7	874	yes	yes	no	no	no	no	no	yes	no	yes	no	no	yes	yes	no	yes	no	yes	no	no	no	no	no	no	yes	no	no	yes	yes	yes	yes	no	no	no	yes	no	no	interrupted	no
9776_8#41	ERR314522	Kpn125	AKPRH124164	69	SPUTUM	Klebsiella pneumoniae	ERS217997	2011	2011-12	231	fragmented	yes_nonunique	no	no	yes	no	yes_nonunique	no	no	yes	no	no	yes	yes	no	yes	no	yes	no	no	no	no	no	no	yes	no	yes	yes	yes	yes	yes	no	no	yes	yes	no	no	interrupted	partial
9776_8#76	ERR314557	Kpn139	AKPRH1279772	71	BLOOD	Klebsiella pneumoniae	ERS218032	2011	2011-12	25	no	no	no	no	no	no	no	no	no	no	no	no	yes	yes	no	yes	no	no	no	no	no	no	no	no	no	no	no	yes_nonunique	no	yes	yes	no	no	no	no	no	no	partial	no
9776_8#86	ERR314567	Kpn146	AKPRH085835	17	BLOOD	Klebsiella pneumoniae	ERS218042	2007	2006-7	874	no	no	no	no	no	no	no	no	no	no	no	no	no	no	no	yes	no	no	no	no	no	no	no	no	no	no	no	yes_nonunique	no	yes	yes	no	no	no	no	no	no	partial	no
9221_7#1	ERR257598	Kpn160	AKPRH060510	0	BLOOD	Klebsiella pneumoniae	ERS218131	2006	2006-7	267~	no	no	no	no	no	no	no	no	no	no	no	no	no	no	no	yes	no	no	no	no	no	no	no	no	no	no	no	yes	no	yes	yes	no	no	no	no	no	no	partial	no
9221_7#61	ERR257658	Kpn52	AKPRH096807	35	BLOOD	Klebsiella pneumoniae	ERS217740	2008	2007-8	22~	no	no	no	no	no	no	no	no	no	no	no	no	no	no	no	yes	no	no	no	no	no	no	no	no	no	no	no	yes	no	yes	yes	no	no	no	no	no	no	no	no
9221_7#69	ERR257666	Kpn59	AKPRH099462	37	BLOOD	Klebsiella pneumoniae	ERS217748	2009	2009-10	22~	no	no	no	no	no	no	no	no	no	no	no	no	partial	no	no	yes	no	partial	no	no	no	no	no	no	no	no	no	yes	partial	yes	yes	no	no	no	no	no	no	no	no
9221_7#78	ERR257675	Kpn67	AKPRH101948	44	BLOOD	Klebsiella pneumoniae	ERS217757	2009	2009-10	253	no	no	no	no	no	no	no	no	no	no	no	no	no	no	no	yes	no	no	no	no	no	no	no	no	no	no	no	yes	no	yes	yes	no	no	no	no	no	no	partial	no
9221_7#88	ERR257685	Kpn76	AKPRH125171	65	ASCITIC FLUID	Klebsiella pneumoniae	ERS217767	2011	2011-12	147	yes	yes	no	no	no	no	no	no	no	no	no	no	yes	yes	no	yes	no	yes	no	no	no	no	no	no	yes	no	no	yes	yes	yes	yes	no	interrupted	no	no	no	no	interrupted	no
9664_8#1	ERR304788	Kpn147	AKPRH098526	19	BLOOD	Klebsiella pneumoniae	ERS218044	2007	2006-7	983~	no	no	no	no	yes	no	no	no	no	no	no	no	no	no	no	yes	no	no	no	no	no	no	no	no	yes	no	no	yes	no	yes	yes	no	no	no	no	no	no	no	no
9664_8#13	ERR304800	Kpn158	AKPRH121347	50	BLOOD	Klebsiella pneumoniae	ERS218056	2010	2009-10	45	no	no	no	no	no	no	no	no	no	no	no	no	partial	partial	no	yes	no	no	no	no	no	no	no	no	no	no	no	yes_nonunique	partial	yes	yes	no	no	no	no	no	no	partial	no
9664_8#5	ERR304792	Kpn151	AKPRH101451	38	BLOOD	Klebsiella pneumoniae	ERS218048	2009	2009-10	268	no	no	no	no	no	no	no	no	no	no	no	no	no	no	no	yes	no	no	no	no	no	no	no	no	no	no	no	yes	no	yes	yes	no	no	no	no	no	no	partial	no
9716_2#16	ERR311483	Kpn86	AKPRH121625	71	SCREENING	Klebsiella pneumoniae	ERS217790	2011	2011-12	1193	yes	yes	no	no	yes	no	yes	no	no	no	no	no	yes	yes	no	yes	no	yes	no	no	no	no	no	no	yes	no	no	yes	yes	yes	yes	no	no	yes	yes	no	no	interrupted	no
9716_2#6	ERR311473	Kpn83	AKPRH126060	67	WOUND	Klebsiella pneumoniae	ERS217780	2011	2011-12	147~	yes	yes	no	no	no	no	no	no	no	no	no	no	yes	yes	no	yes_nonunique	no	yes	no	no	no	no	no	no	yes	no	no	yes_nonunique	yes_nonunique	yes_nonunique	interrupted	no	interrupted	no	no	no	no	interrupted	no
9776_7#7	ERR314401	Kpn90	AKPRH128651	71	URINE	Klebsiella pneumoniae	ERS217876	2011	2011-12	215	no	no	no	no	yes	no	no	no	no	no	no	no	no	no	no	yes	no	no	no	no	no	no	no	no	no	no	no	yes	no	yes	yes	no	no	no	no	no	no	partial	no
9776_8#49	ERR314530	Kpn129	AKPRH1294431	70	BLOOD	Klebsiella pneumoniae	ERS218005	2011	2011-12	268	yes	yes	no	no	yes	no	yes	no	no	no	no	no	yes	yes	no	yes	no	yes	no	no	no	no	no	no	yes	no	no	yes	yes	yes	yes	no	no	yes	yes	no	no	interrupted	no
9776_8#54	ERR314535	Kpn132	AKPRH123392	70	WOUND	Klebsiella pneumoniae	ERS218010	2011	2011-12	268	yes	yes	no	no	yes	no	yes	no	no	no	no	no	yes	yes	no	yes	no	yes	no	no	no	no	no	no	yes	no	no	yes	yes	yes	yes	no	no	yes	yes	no	no	interrupted	no
9221_7#15	ERR257612	Kpn12	AKPRH106227	47	BLOOD	Klebsiella pneumoniae	ERS217694	2009	2009-10	874	yes	yes	no	no	no	no	no	yes	no	yes	no	no	yes	yes	no	yes	no	yes	no	no	no	no	no	no	yes	no	no	yes	yes	yes	yes	no	no	no	yes	no	no	interrupted	no
9221_7#23	ERR257620	Kpn19	AKPRH101583	49	BLOOD	Klebsiella pneumoniae	ERS217702	2010	2009-10	307	yes	yes	no	no	no	no	no	no	no	no	no	no	yes	yes	no	yes	no	yes	no	no	no	no	no	no	yes	no	no	yes	yes	yes	yes	no	interrupted	no	no	no	no	interrupted	no
9221_7#33	ERR257630	Kpn28	AKPRH073032	3	BLOOD	Klebsiella pneumoniae	ERS217712	2006	2006-7	17	no	no	no	no	no	no	no	no	no	no	no	no	no	no	no	yes	no	no	no	no	no	no	no	no	no	no	no	yes	no	yes	yes	no	no	no	no	no	no	no	no
9221_7#71	ERR257668	Kpn60	AKPRH110755	61	BLOOD	Klebsiella pneumoniae	ERS217750	2011	2011-12	869	yes	no	no	no	yes	no	no	no	no	no	no	no	no	no	no	yes	no	no	yes	no	no	no	no	no	no	no	no	yes	no	yes	yes	no	no	yes	no	no	no	partial	no
9221_7#90	ERR257687	Kpn78	AKPRH073751	9	BLOOD	Klebsiella sp.	ERS217769	2006	2006-7	1214	no	no	no	no	no	no	no	no	no	no	no	no	no	no	no	yes_nonunique	no	no	no	no	no	no	no	no	no	no	no	partial	no	yes	yes	no	no	no	no	no	no	partial	no
9664_8#11	ERR304798	Kpn156	AKPRH111420	61	BLOOD	Klebsiella pneumoniae	ERS218054	2011	2011-12	22	no	no	no	no	yes	no	no	no	no	no	no	no	partial	partial	no	yes	no	no	no	no	no	no	no	no	no	no	no	yes	partial	yes	yes	no	no	no	no	no	no	partial	no
9716_2#4	ERR311471	Kpn82	AKPRH127449	67	STERILE FLUID	Klebsiella pneumoniae	ERS217778	2011	2011-12	307	yes	yes	no	no	no	no	no	no	no	no	no	no	yes	yes	no	yes	no	yes	no	no	no	no	no	no	yes	no	no	yes	yes	yes	yes	no	interrupted	no	no	no	no	interrupted	no
9716_2#7	ERR311474	Kpn84	AKPRH126110	67	Urine	Klebsiella pneumoniae	ERS217781	2011	2011-12	307	yes	yes	no	no	partial	no	partial	no	no	no	no	no	yes	yes	no	yes_nonunique	no	yes	no	no	no	no	no	no	yes	no	no	yes_nonunique	yes_nonunique	yes_nonunique	yes_nonunique	partial	interrupted	no	no	no	no	interrupted	no
9776_7#27	ERR314421	Kpn102	AKPRH120896	74	WOUND	Klebsiella pneumoniae	ERS217896	2012	2011-12	258	no	yes	no	no	yes_nonunique	no	yes	no	no	yes	no	no	no	no	no	yes	no	no	no	no	no	yes	no	no	no	no	interrupted	yes_nonunique	interrupted	yes	yes	no	no	no	yes	no	no	partial	no
9776_7#48	ERR314442	Kpn108	AKPRH128555	70	URINE	Klebsiella pneumoniae	ERS217917	2011	2011-12	307	yes	yes	no	no	no	no	no	no	no	no	no	no	yes	yes	no	yes	no	no	no	no	no	no	no	no	yes	no	no	yes	yes	yes	yes	no	interrupted	no	no	no	no	interrupted	no
9776_7#63	ERR314457	Kpn109	AKPRH1310511	75	URINE	Klebsiella sp.	ERS217932	2012	2011-12	307	yes	yes	no	no	no	no	no	no	no	no	no	no	yes	yes	yes	yes	no	yes	no	no	no	no	no	no	yes	no	no	yes	yes	yes	yes	no	interrupted	yes	no	no	no	interrupted	no
9776_7#64	ERR314458	Kpn110	AKPRH122747	70	URINE	Klebsiella pneumoniae	ERS217933	2011	2011-12	307	yes	yes	no	no	no	no	no	no	no	no	no	no	yes	yes	no	yes	no	yes	no	no	no	no	no	no	yes	no	no	yes	yes	yes	yes	no	interrupted	no	no	no	no	interrupted	no
9776_7#65	ERR314459	Kpn111	AKPRH121248	74	SPUTUM	Klebsiella pneumoniae	ERS217934	2012	2011-12	307	yes	yes	no	no	no	no	no	no	no	no	no	no	yes	yes	no	yes	no	yes	no	no	no	no	no	no	yes	no	no	yes	yes	yes	yes	no	interrupted	no	no	no	no	interrupted	no
9776_7#71	ERR314465	Kpn112	AKPRH127521	73	BLOOD	Klebsiella pneumoniae	ERS217940	2012	2011-12	307	yes	yes	no	no	no	no	no	no	no	no	no	no	yes	yes	no	yes	no	yes	no	no	no	no	no	no	yes	no	no	yes	yes	yes	yes	no	interrupted	no	no	no	no	interrupted	no
9776_7#9	ERR314403	Kpn92	AKPRH128775	71	URINE	Klebsiella pneumoniae	ERS217878	2011	2011-12	105	partial	no	no	no	no	no	no	no	no	no	no	no	yes	yes	partial	yes	no	no	no	no	no	no	no	no	partial	no	no	yes	no	yes	yes	no	no	no	no	no	no	partial	no
9776_8#19	ERR314500	Kpn118	AKPRH128841	67	WOUND	Klebsiella pneumoniae	ERS217975	2011	2011-12	280	yes	yes	no	no	no	no	no	no	no	no	no	no	yes	yes	no	yes	no	yes	no	no	no	no	no	no	yes	no	no	yes	yes	yes	yes	no	interrupted	no	no	no	no	interrupted	no
9776_8#24	ERR314505	Kpn120	AKPRH129179	68	STERILE FLUID	Klebsiella pneumoniae	ERS217980	2011	2011-12	307	yes	yes	no	no	no	no	no	no	no	no	no	no	yes	yes	no	yes	no	yes	no	no	no	no	no	no	yes	no	no	yes	yes	yes	yes	no	interrupted	no	no	no	no	interrupted	no
9776_8#38	ERR314519	Kpn123	AKPRH1201432	69	STERILE FLUID	Klebsiella pneumoniae	ERS217994	2011	2011-12	17	no	no	no	no	no	no	no	no	no	no	no	no	no	no	no	yes	no	no	no	no	no	no	no	no	no	no	no	yes	no	yes	yes	no	no	no	no	no	no	no	no
9776_8#44	ERR314525	Kpn126	AKPRH1281232	67	BLOOD	Klebsiella pneumoniae	ERS218000	2011	2011-12	307	yes	yes	no	no	no	no	no	no	no	no	no	no	yes	yes	no	yes	no	yes	no	no	no	no	no	no	yes	no	no	yes	yes	yes	yes	no	interrupted	no	no	no	no	interrupted	no
9776_8#46	ERR314527	Kpn127	AKPRH121464	70	URINE	Klebsiella pneumoniae	ERS218002	2011	2011-12	471	yes	yes	no	no	no	no	no	no	no	no	no	no	yes	yes	no	yes	no	yes	no	no	no	no	no	no	yes	no	no	yes	yes	yes	yes	no	interrupted	no	no	no	no	interrupted	no
9776_8#51	ERR314532	Kpn130	AKPRH123113	70	URINE	Klebsiella pneumoniae	ERS218007	2011	2011-12	280	yes	yes	no	no	no	no	no	no	no	no	no	no	yes	yes	no	yes	no	yes	no	no	no	no	no	no	yes	no	no	yes	yes	yes	yes	no	interrupted	no	no	no	no	interrupted	no
9776_8#66	ERR314547	Kpn135	AKPRH128450	70	URINE	Klebsiella pneumoniae	ERS218022	2011	2011-12	307	yes	yes	no	no	no	no	no	no	no	no	no	no	yes	yes	no	yes	no	yes	no	no	no	no	no	no	yes	no	no	yes	yes	yes	yes	no	interrupted	no	no	no	no	interrupted	no
9221_7#18	ERR257615	Kpn14	AKPRH077088	5	BLOOD	Klebsiella variicola	ERS217697	2006	2006-7	1843	no	no	no	no	no	no	no	no	no	no	no	no	no	no	no	yes	no	partial	no	no	no	no	no	no	no	no	no	yes	no	yes	yes	no	no	no	no	no	no	no	no
9221_7#19	ERR257616	Kpn15	AKPRH074763	10	BLOOD	Klebsiella variicola	ERS217698	2006	2006-7	368~	no	no	no	no	no	no	no	no	no	no	no	no	no	no	no	yes	no	no	no	no	no	no	no	no	no	no	no	yes	no	yes	yes	no	no	no	no	no	no	partial	no
9221_7#22	ERR257619	Kpn18	AKPRH103028	39	BLOOD	K. quasipneumoniae subsp. similipneumoniae	ERS217701	2009	2009-10	139~	no	no	no	no	no	no	no	no	no	no	no	no	no	no	no	yes	no	no	no	no	no	no	no	yes	no	no	no	no	no	interrupted	yes	no	no	no	no	no	no	partial	no
9221_7#38	ERR257635	Kpn32	AKPRH104473	40	BLOOD	K. quasipneumoniae subsp. similipneumoniae	ERS217717	2009	2009-10	139~	no	no	no	no	no	no	no	no	no	no	no	no	no	no	no	yes	no	no	no	no	no	no	no	yes	no	no	no	no	no	yes	yes	no	no	no	no	no	no	no	no
9221_7#46	ERR257643	Kpn39	AKPRH104784	40	BLOOD	K. quasipneumoniae subsp. similipneumoniae	ERS217725	2009	2009-10	139~	partial	no	no	no	no	no	no	no	no	no	no	no	no	no	no	yes	no	no	no	no	no	no	no	yes	no	no	no	no	no	yes	yes	no	no	no	no	no	no	no	no
9664_8#4	ERR304791	Kpn150	AKPRH091130	32	BLOOD	K. quasipneumoniae subsp. quasipneumoniae	ERS218047	2008	2007-8	622~	no	no	no	no	no	no	no	no	no	no	no	no	no	no	no	yes	no	no	no	no	no	no	no	yes	no	no	no	no	no	interrupted	yes	no	no	no	no	no	no	no	no
9716_2#87	ERR311554	Kpn87	AKPRH125743	64	BLOOD	Klebsiella variicola	ERS217861	2011	2011-12	1407	no	no	no	no	no	no	no	no	no	no	no	no	no	no	no	yes	no	no	no	no	no	no	no	no	no	no	no	yes	no	yes	yes	no	no	no	no	no	no	no	no
9776_8#33	ERR314514	Kpn122	AKPRH120041	68	CSF	K. quasipneumoniae subsp. quasipneumoniae	ERS217989	2011	2011-12	696~	no	no	no	no	no	no	partial	no	no	no	no	no	partial	no	no	yes	no	no	no	no	no	no	no	yes	no	no	no	no	no	yes	yes	no	no	no	no	no	no	no	no
9776_8#47	ERR314528	Kpn128	AKPRH129274	70	BLOOD	Klebsiella variicola	ERS218003	2011	2011-12	527~	no	no	no	no	no	no	no	no	no	no	no	no	no	no	no	yes	no	no	no	no	no	no	no	no	no	no	no	yes	no	yes	yes	no	no	no	no	no	no	no	no
9776_8#8	ERR314489	Kpn115	AKPRH121200	68	SPUTUM	Klebsiella variicola	ERS217964	2011	2011-12	850~	no	no	no	no	no	no	no	no	no	no	no	no	no	no	no	yes	no	no	no	no	no	no	no	no	no	no	no	yes	no	yes	yes	no	no	no	no	no	no	no	no
9776_8#85	ERR314566	Kpn145	AKPRH085484	17	BLOOD	K. quasipneumoniae subsp. quasipneumoniae	ERS218041	2007	2006-7	696~	partial	partial	no	no	partial	no	no	no	no	interrupted	no	no	partial	partial	partial	yes	no	partial	no	no	no	no	no	yes	partial	no	partial	partial	yes	yes_nonunique	yes_nonunique	no	no	partial	partial	no	no	partial	partial
9221_7#14	ERR257611	Kpn11	AKPRH101857	38	BLOOD	Klebsiella pneumoniae	ERS217693	2009	2009-10	485	yes	no	no	no	no	no	no	yes	no	no	no	no	no	no	no	yes	no	partial	no	no	no	no	no	no	no	no	no	yes	partial	yes	yes	no	no	no	yes	no	no	partial	no
9221_7#20	ERR257617	Kpn16	AKPRH081102	20	BLOOD	Klebsiella pneumoniae	ERS217699	2007	2007-8	16	no	yes	no	no	yes	no	yes	no	no	no	no	no	no	no	no	yes	no	yes	no	no	no	no	no	no	yes	no	no	yes	yes	yes	yes	no	no	no	no	no	no	interrupted	no
9221_7#25	ERR257622	Kpn21	AKPRH072024	3	BLOOD	Klebsiella pneumoniae	ERS217704	2006	2006-7	16	no	yes	no	no	yes	no	yes	no	no	no	no	no	no	no	no	yes	no	yes	no	no	no	no	no	no	yes	no	no	yes	yes	yes	yes	no	no	no	yes	no	no	interrupted	no
9221_7#47	ERR257644	Kpn40	AKPRH114563	48	HIP	Klebsiella pneumoniae	ERS217726	2010	2009-10	2504	no	no	no	no	no	no	no	no	no	no	no	no	no	no	no	yes	no	no	no	no	no	no	no	no	no	no	no	yes	no	yes	yes	no	no	no	no	no	no	partial	no
9221_7#82	ERR257679	Kpn71	AKPRH073444	9	BLOOD	Klebsiella pneumoniae	ERS217761	2006	2006-7	54	yes	no	no	no	no	no	no	no	no	partial	no	no	no	no	no	yes	no	no	no	yes	no	no	no	no	no	no	no	yes	no	yes	yes	no	yes	no	no	no	no	partial	no
9221_7#85	ERR257682	Kpn73	AKPRH090449	37	BLOOD	Klebsiella pneumoniae	ERS217764	2009	2009-10	1408	interrupted	partial	no	no	yes	no	partial	no	no	partial	no	no	no	no	no	yes	no	fragmented	no	no	no	no	no	no	partial	no	no	yes_nonunique	partial	yes	yes	no	no	no	partial	no	no	partial	no
9664_8#10	ERR304797	Kpn155	AKPRH110645	56	BLOOD	Klebsiella pneumoniae	ERS218053	2010	2009-10	1380	no	no	no	no	no	no	no	no	no	no	no	no	no	no	no	yes	no	no	no	no	no	no	no	no	no	no	no	yes	no	yes	yes	no	no	no	no	no	no	no	no
9776_7#26	ERR314420	Kpn101	AKPRH129843	66	BLOOD	Klebsiella pneumoniae	ERS217895	2011	2011-12	17	no	no	no	no	no	no	no	no	no	no	no	no	no	no	no	yes	no	no	no	no	no	no	no	no	no	no	no	yes	no	yes	yes	no	no	no	no	no	no	no	no
9776_8#69	ERR314550	Kpn137	AKPRH126839	71	SPUTUM	Klebsiella pneumoniae	ERS218025	2011	2011-12	353	no	no	no	no	no	no	no	no	no	no	no	no	yes	yes	no	yes	no	yes	no	no	no	no	no	no	no	no	no	yes	no	yes	yes	no	interrupted	no	no	no	no	partial	no
9776_8#81	ERR314562	Kpn142	AKPRH082182	15	BLOOD	Klebsiella pneumoniae	ERS218037	2007	2006-7	188	no	no	no	no	partial	no	no	no	no	no	no	no	no	partial	no	yes	no	no	no	no	no	no	no	no	no	no	no	yes	partial	yes	yes	no	no	no	no	no	no	partial	no
9221_7#7	ERR257604	Kpn5	AKPRH004212	45	BLOOD	Klebsiella pneumoniae	ERS217686	2009	2009-10	309	partial	no	no	no	no	no	no	no	no	no	no	no	no	no	no	yes	no	partial	no	no	no	no	no	no	no	partial	no	yes_nonunique	no	yes	yes	no	no	no	no	no	no	partial	no
9776_8#79	ERR314560	Kpn140	AKPRH078173	12	BLOOD	Klebsiella pneumoniae	ERS218035	2007	2006-7	34	no	no	no	no	no	no	no	no	no	no	no	no	no	no	no	yes	no	no	no	no	no	no	no	no	no	no	no	yes	no	yes	yes	no	no	no	no	no	no	no	no
9221_7#53	ERR257650	Kpn45	AKPRH095219	34	BLOOD	K. quasipneumoniae subsp. similipneumoniae	ERS217732	2008	2007-8	1031	yes	yes	no	no	yes	no	no	no	no	no	no	no	interrupted	yes_nonunique	no	yes	no	yes	no	no	no	no	no	yes	yes	no	no	no	yes	yes	yes	no	yes	no	no	no	no	interrupted	no
9664_8#12	ERR304799	Kpn157	AKPRH120400	62	BLOOD	Klebsiella pneumoniae	ERS218055	2011	2011-12	17	no	no	no	no	yes	no	no	no	no	yes	no	no	yes	yes	no	yes	no	no	no	no	no	no	no	no	no	no	no	yes_nonunique	yes	yes	yes	no	no	no	no	no	no	partial	no
9664_8#3	ERR304790	Kpn149	AKPRH092578	27	BLOOD	Klebsiella pneumoniae	ERS218046	2008	2007-8	17~	no	no	no	no	no	no	no	no	no	no	no	no	no	no	no	yes	no	no	no	no	no	no	no	partial	no	no	no	yes	no	yes	yes	no	no	no	no	no	no	no	no
9664_8#9	ERR304796	Kpn154	AKPRH112764	51	BLOOD	Klebsiella pneumoniae	ERS218052	2010	2009-10	17	no	no	no	no	yes	no	no	no	no	yes	no	no	yes	yes	no	yes	no	no	no	no	no	no	no	no	no	no	no	yes_nonunique	yes	yes	yes	no	no	no	no	no	no	partial	no
9776_7#10	ERR314404	Kpn93	AKPRH128862	72	BLOOD	Klebsiella variicola	ERS217879	2012	2011-12	203	no	no	no	no	no	no	no	no	no	no	no	no	no	no	no	yes	no	no	no	no	no	no	no	no	no	no	no	yes	no	yes	yes	no	no	no	no	no	no	partial	no
9776_7#73	ERR314467	Kpn114	AKPRH133962	74	URINE	Klebsiella pneumoniae	ERS217942	2012	2011-12	485	no	no	no	no	no	no	no	no	no	no	no	no	no	no	no	yes	no	no	no	no	no	no	no	no	no	no	no	yes	no	yes	yes	no	no	yes	no	no	no	partial	no
9776_8#14	ERR314495	Kpn117	AKPRH1202322	67	SPUTUM	Klebsiella variicola	ERS217970	2011	2011-12	1255	partial	yes	yes	no	yes	no	no	no	no	no	no	no	partial	partial	partial	yes	yes	yes	no	no	no	no	no	no	no	no	no	yes	yes	yes	yes	no	no	yes	no	no	no	partial	yes
9776_8#83	ERR314564	Kpn143	AKPRH083721	16	BLOOD	Klebsiella pneumoniae	ERS218039	2007	2006-7	378	no	no	no	no	no	no	no	no	no	no	no	no	partial	partial	no	yes	no	no	partial	no	no	no	no	no	no	no	no	yes	no	yes	yes	no	no	no	no	no	no	partial	no
9776_8#84	ERR314565	Kpn144	AKPRH084550	16	BLOOD	Klebsiella pneumoniae	ERS218040	2007	2006-7	134	no	no	no	no	no	no	no	no	no	no	no	no	partial	partial	partial	yes	no	no	no	no	no	no	no	no	no	no	no	yes	no	yes	yes	no	no	no	no	no	no	partial	no
9221_7#55	ERR257652	Kpn47	AKPRH116097	53	BLOOD	Klebsiella pneumoniae	ERS217734	2010	2009-10	1307	no	no	no	no	no	no	no	no	no	no	no	no	no	no	no	yes	no	no	no	no	no	no	no	no	no	no	no	yes	no	yes	yes	no	no	no	no	no	no	partial	no
9221_7#89	ERR257686	Kpn77	AKPRH07472	5	BLOOD	Klebsiella pneumoniae	ERS217768	2006	2006-7	37	yes	no	no	no	no	no	no	no	no	partial	no	no	no	no	no	yes	no	no	no	no	no	no	no	no	partial	no	no	yes	yes	yes	yes	no	no	no	no	no	no	partial	no
9664_8#6	ERR304793	Kpn152	AKPRH104040	40	BLOOD	Klebsiella pneumoniae	ERS218049	2009	2009-10	45	no	no	no	no	yes	no	no	no	no	no	no	no	no	no	no	yes	no	no	no	no	no	no	no	no	no	no	no	yes_nonunique	no	yes	yes	no	no	no	no	no	no	partial	no
9776_8#10	ERR314491	Kpn116	AKPRH129822	66	SPUTUM	Klebsiella pneumoniae	ERS217966	2011	2011-12	147	yes	yes	no	no	no	no	no	no	no	no	no	no	yes	yes	no	yes	no	no	no	no	no	no	no	no	yes	no	no	yes	yes	yes	yes	no	interrupted	no	no	no	no	interrupted	no
9776_7#13	ERR314407	Kpn94	AKPRH128060	71	SPUTUM	Klebsiella pneumoniae	ERS217882	2011	2011-12	161	yes	yes	no	no	no	yes	no	no	no	yes	no	no	yes	yes	no	yes	no	partial	no	no	no	no	no	no	yes	no	no	yes_nonunique	yes	yes	yes	no	yes	partial	partial	no	no	partial	no
9776_8#74	ERR314555	Kpn138	AKPRH127918	71	SPUTUM	Klebsiella pneumoniae	ERS218030	2011	2011-12	161	yes	yes	no	no	no	yes	no	no	no	no	no	no	yes	yes	no	yes	no	no	no	no	no	no	no	no	no	no	no	yes_nonunique	yes	yes	yes	no	yes	no	no	no	no	partial	no
[truncated: 16 more columns]

## Sheet: Table S2
lane ID	sample ID	run ID	species	strain
5193_7#7	ERS011884	ERR025536	pneumoniae	QMP B2-252
5151_6#8	ERS011957	ERR025160	pneumoniae	QMP M1-378
5235_2#6	ERS011991	ERR025613	pneumoniae	QMP M1-029
5197_8#7	ERS011896	ERR025588	pneumoniae	QMP B2-282
5151_2#11	ERS011924	ERR025113	pneumoniae	QMP B2-344
5151_3#5	ERS011930	ERR025131	pneumoniae	QMP M1-030
5235_3#4	ERS012001	ERR025624	pneumoniae	QMP M2-654
5235_3#1	ERS011998	ERR025618	pneumoniae	QMP M2-484
5151_3#6	ERS011931	ERR025132	pneumoniae	QMP M1-031
5235_2#8	ERS011993	ERR025615	pneumoniae	QMP M2-389
5151_5#11	ERS011948	ERR025139	pneumoniae	QMP M1-766
5235_3#7	ERS012004	ERR025627	pneumoniae	QMP M2-684
5235_3#2	ERS011999	ERR025622	pneumoniae	QMP M2-488
5151_6#7	ERS011956	ERR025159	pneumoniae	QMP M1-376
5151_6#6	ERS011955	ERR025158	pneumoniae	QMP M1-375
5151_3#10	ERS011935	ERR025125	pneumoniae	QMP M1-051
5197_7#7	ERS011872	ERR025575	pneumoniae	QMP B2-248
5151_6#1	ERS011950	ERR025150	pneumoniae	QMP M1-200
5151_5#7	ERS011944	ERR025146	pneumoniae	QMP M1-728
5235_3#11	ERS012008	ERR025620	pneumoniae	QMP Z4-702
5151_5#8	ERS011945	ERR025147	pneumoniae	QMP M1-761
5299_1#2	ERS011963	ERR025983	pneumoniae	QMP M1-821
5151_5#2	ERS011939	ERR025141	pneumoniae	QMP M1-559
5151_6#5	ERS011954	ERR025157	pneumoniae	QMP M1-222
5235_3#12	ERS012009	ERR025621	pneumoniae	QMP Z4-724
5151_3#2	ERS011927	ERR025128	pneumoniae	QMP B2-563
5151_6#3	ERS011952	ERR025155	pneumoniae	QMP M1-218
5151_6#2	ERS011951	ERR025154	pneumoniae	QMP M1-217
5151_5#3	ERS011940	ERR025142	pneumoniae	QMP M1-560
5193_2#7	ERS011812	ERR025484	pneumoniae	QMP B2-176
5299_7#7	ERS012052	ERR025999	pneumoniae	QMP Z4-716
5151_6#4	ERS011953	ERR025156	pneumoniae	QMP M1-220
5151_3#11	ERS011936	ERR025126	pneumoniae	QMP M1-198
5235_6#7	ERS012028	ERR025653	pneumoniae	QMP Z4-709
5235_7#7	ERS012040	ERR025666	pneumoniae	QMP Z4-712
5193_6#7	ERS011860	ERR025523	pneumoniae	QMP B2-228
5299_1#1	ERS011962	ERR025979	pneumoniae	QMP M1-781
5193_5#7	ERS011848	ERR025510	pneumoniae	QMP B2-223
5151_5#4	ERS011941	ERR025143	pneumoniae	QMP M1-561
5151_5#5	ERS011942	ERR025144	pneumoniae	QMP M1-562
5299_1#4	ERS011965	ERR025985	pneumoniae	QMP M1-826
5299_1#3	ERS011964	ERR025984	pneumoniae	QMP M1-822
5151_5#1	ERS011938	ERR025137	pneumoniae	QMP M1-557
5197_2#7	ERS011825	ERR025562	pneumoniae	QMP B2-211
5235_8#7	ERS011789	ERR025678	pneumoniae	QMP B2-090
5193_1#7	ERS011800	ERR025471	pneumoniae	QMP B2-170
5193_3#12	ERS011841	ERR025491	pneumoniae	D-022-I-b-1
5193_6#2	ERS011855	ERR025518	pneumoniae	EW-67-R-MAC
5193_5#8	ERS011849	ERR025511	pneumoniae	EW-20-R-MAG-1
5193_2#8	ERS011813	ERR025485	pneumoniae	K21Sp
5193_3#7	ERS011836	ERR025497	pneumoniae	K296N
5197_2#10	ERS011827	ERR025554	pneumoniae	K261An
5193_3#10	ERS011839	ERR025489	pneumoniae	B-013-I-a-2
5193_5#2	ERS011843	ERR025505	pneumoniae	015-CN-2
5193_5#9	ERS011850	ERR025512	pneumoniae	EW-20-R-MAC-1
5197_2#6	ERS011823	ERR025561	pneumoniae	K228An
5193_3#9	ERS011838	ERR025499	pneumoniae	A-003-I-a-1
5193_3#4	ERS011833	ERR025494	pneumoniae	K280N
5197_2#8	ERS011824	ERR025563	pneumoniae	K231An
5193_5#11	ERS011852	ERR025503	pneumoniae	EW-33-R-MAC-2
5193_2#12	ERS011817	ERR025478	pneumoniae	K77An
5197_2#9	ERS011826	ERR025564	pneumoniae	K242An
5193_5#10	ERS011851	ERR025502	pneumoniae	EW-29-R-MAG
5197_2#3	ERS011820	ERR025558	pneumoniae	K113N
5193_6#3	ERS011856	ERR025519	pneumoniae	EW-68-R-MAC-1
5197_2#1	ERS011818	ERR025553	pneumoniae	K86N
5193_3#8	ERS011837	ERR025498	pneumoniae	K307An
5193_3#5	ERS011834	ERR025495	pneumoniae	K282Ax
5193_2#9	ERS011814	ERR025486	pneumoniae	K35N
5193_2#11	ERS011816	ERR025477	pneumoniae	K53N
5193_3#6	ERS011835	ERR025496	pneumoniae	K290N
5193_5#1	ERS011842	ERR025501	pneumoniae	D-026-I-b-1
5197_2#11	ERS011828	ERR025555	pneumoniae	K262N
5193_6#4	ERS011857	ERR025520	pneumoniae	EW-85-R-MAN
5193_5#12	ERS011853	ERR025504	pneumoniae	EW-44-R-MAG-1
5197_2#2	ERS011819	ERR025557	pneumoniae	K102An
5235_2#3	ERS011988	ERR025610	pneumoniae	QMP M1-975
5235_2#2	ERS011987	ERR025609	pneumoniae	QMP M1-974
5235_1#11	ERS011984	ERR025594	pneumoniae	QMP M1-968
5193_8#8	ERS011909	ERR025550	pneumoniae	DU33062/05
5193_8#5	ERS011906	ERR025547	pneumoniae	DR5092/05
5193_2#6	ERS011811	ERR025483	pneumoniae	UV1714
5193_2#5	ERS011810	ERR025482	pneumoniae	UV1625
5193_2#1	ERS011806	ERR025475	pneumoniae	UV1172
5193_1#12	ERS011805	ERR025465	pneumoniae	UV937
5193_2#2	ERS011807	ERR025479	pneumoniae	NCSR101
5235_1#3	ERS011976	ERR025597	pneumoniae	QMP M1-892
5299_1#9	ERS011970	ERR025990	pneumoniae	QMP M1-885
5299_1#10	ERS011971	ERR025980	pneumoniae	QMP M1-886
5299_1#7	ERS011968	ERR025988	pneumoniae	QMP M1-882
5299_1#11	ERS011972	ERR025981	pneumoniae	QMP M1-887
5235_3#6	ERS012003	ERR025626	pneumoniae	QMP M1-860
5235_1#6	ERS011979	ERR025600	pneumoniae	QMP M1-896
5299_1#8	ERS011969	ERR025989	pneumoniae	QMP M1-884
5235_1#2	ERS011975	ERR025596	pneumoniae	QMP M1-891
5151_2#6	ERS011919	ERR025119	pneumoniae	DU8882/04
5151_2#3	ERS011916	ERR025116	pneumoniae	DM17337/04
5151_2#10	ERS011923	ERR025112	pneumoniae	DU46543/08
5193_8#3	ERS011904	ERR025545	pneumoniae	DU4033/04
5193_8#6	ERS011907	ERR025548	pneumoniae	DU10252/04
5193_8#1	ERS011902	ERR025540	pneumoniae	DM23092/04
5193_8#10	ERS011911	ERR025541	pneumoniae	DU38032/05
5235_5#6	ERS012015	ERR025639	pneumoniae	09-309B
5235_6#2	ERS012023	ERR025648	pneumoniae	09-341B
5235_8#8	ERS011790	ERR025679	pneumoniae	71B
5235_8#2	ERS011784	ERR025673	pneumoniae	08-049B
5193_1#9	ERS011802	ERR025473	pneumoniae	08-058D
5235_5#11	ERS012020	ERR025633	pneumoniae	09-332B
5150_1#3	ERS005743	ERR024822	pneumoniae	AJ049
5150_2#5	ERS005757	ERR024837	pneumoniae	AJ056
5150_3#6	ERS005770	ERR024851	pneumoniae	AJ158
5150_5#7	ERS005783	ERR025107	pneumoniae	AJ229
5150_2#3	ERS005756	ERR024835	pneumoniae	AJ146
5150_2#7	ERS005759	ERR024839	pneumoniae	AJ082
5150_3#9	ERS005773	ERR024854	pneumoniae	AJ188
5150_5#9	ERS005785	ERR025109	pneumoniae	AJ278
5150_1#11	ERS005751	ERR024819	pneumoniae	AJ034
5150_1#2	ERS005742	ERR024821	pneumoniae	AJ048
5150_5#5	ERS005781	ERR025105	pneumoniae	AJ218
5150_3#1	ERS005765	ERR024843	pneumoniae	AJ155
5150_2#8	ERS005760	ERR024840	pneumoniae	AJ083
5150_2#4	ERS005755	ERR024836	pneumoniae	AJ148
5150_1#4	ERS005744	ERR024823	pneumoniae	AJ054
5150_2#11	ERS005763	ERR024832	pneumoniae	AJ097
5150_2#10	ERS005762	ERR024831	pneumoniae	AJ094
5150_3#11	ERS005775	ERR024845	pneumoniae	AJ205
5150_3#3	ERS005767	ERR024848	pneumoniae	AJ211
5193_7#3	ERS011880	ERR025532	pneumoniae	U 16821
5193_7#2	ERS011879	ERR025531	pneumoniae	U 13792/2
5193_7#1	ERS011878	ERR025527	pneumoniae	U 12567
5197_7#8	ERS011873	ERR025576	pneumoniae	Pus 15987
5151_5#12	ERS011949	ERR025140	pneumoniae	QMP M1-771
5235_3#8	ERS012005	ERR025628	pneumoniae	QMP M1-862
5235_3#9	ERS012006	ERR025629	pneumoniae	QMP M1-868
5235_3#5	ERS012002	ERR025625	pneumoniae	QMP M1-776
5193_8#12	ERS011913	ERR025543	pneumoniae	DR19891/02
5193_8#2	ERS011903	ERR025544	pneumoniae	DB44834/96
5193_8#4	ERS011905	ERR025546	pneumoniae	DB11802/05
5151_2#8	ERS011921	ERR025121	pneumoniae	DX259/08
5151_2#5	ERS011918	ERR025118	pneumoniae	DB270/04
5151_2#1	ERS011914	ERR025111	pneumoniae	DM16912/02
5151_2#2	ERS011915	ERR025115	pneumoniae	DM17138/03
5151_2#4	ERS011917	ERR025117	pneumoniae	DM11825/05
5193_8#11	ERS011912	ERR025542	pneumoniae	DM1159/01
5299_7#1	ERS012046	ERR025992	pneumoniae	1824
5299_7#9	ERS012054	ERR026001	pneumoniae	1522
5299_7#6	ERS012051	ERR025998	pneumoniae	2024
5235_6#11	ERS012032	ERR025646	pneumoniae	1517
5299_7#3	ERS012048	ERR025995	pneumoniae	1896
5299_7#5	ERS012050	ERR025997	pneumoniae	1993
5235_6#12	ERS012033	ERR025647	pneumoniae	1523
5235_7#4	ERS012037	ERR025663	pneumoniae	1576
5235_7#5	ERS012038	ERR025664	pneumoniae	1585
5235_7#6	ERS012039	ERR025665	pneumoniae	1586
5299_7#2	ERS012047	ERR025994	pneumoniae	1884
5299_7#4	ERS012049	ERR025996	pneumoniae	1897
5235_7#8	ERS012041	ERR025667	pneumoniae	1612
5235_7#12	ERS012045	ERR025660	pneumoniae	1789
5235_7#11	ERS012044	ERR025659	pneumoniae	1765
5235_7#9	ERS012042	ERR025668	pneumoniae	1753
5235_7#10	ERS012043	ERR025658	pneumoniae	1764
5235_8#3	ERS011785	ERR025674	pneumoniae	71M
5235_8#6	ERS011788	ERR025677	pneumoniae	08-0116m
5235_6#10	ERS012031	ERR025645	pneumoniae	805m
5235_6#9	ERS012030	ERR025655	pneumoniae	558m
5235_5#5	ERS012014	ERR025638	pneumoniae	09-2006m
5235_5#8	ERS012017	ERR025641	pneumoniae	09-2072m
5235_5#2	ERS012011	ERR025635	pneumoniae	09-2503m
5235_8#4	ERS011786	ERR025675	pneumoniae	08-0345m
5235_8#5	ERS011787	ERR025676	pneumoniae	24m
5235_6#3	ERS012024	ERR025649	pneumoniae	09-2985m
5193_1#4	ERS011797	ERR025468	pneumoniae	07-0003m
5235_6#8	ERS012029	ERR025654	pneumoniae	2358m
5193_1#8	ERS011801	ERR025472	pneumoniae	08-475T
5193_1#6	ERS011799	ERR025470	pneumoniae	07-2034m
5193_1#11	ERS011804	ERR025464	pneumoniae	08-1177m
5193_1#5	ERS011798	ERR025469	pneumoniae	09-0079m
5193_1#1	ERS011794	ERR025462	pneumoniae	59M
5235_6#6	ERS012027	ERR025652	pneumoniae	620m
5150_5#3	ERS005779	ERR025103	pneumoniae	AJ299
5150_1#5	ERS005745	ERR024824	pneumoniae	AJ006
5150_5#1	ERS005777	ERR025098	pneumoniae	AJ214
5150_5#10	ERS005786	ERR025099	pneumoniae	AJ281
5150_5#11	ERS005787	ERR025100	pneumoniae	AJ289
5197_8#11	ERS011900	ERR025581	pneumoniae	UI 14245
5197_8#1	ERS011890	ERR025579	pneumoniae	UI 6167
5197_7#2	ERS011867	ERR025570	pneumoniae	Pus 4878
5193_7#5	ERS011882	ERR025534	pneumoniae	UI 522
5193_7#9	ERS011886	ERR025538	pneumoniae	UI 3324
5197_8#4	ERS011893	ERR025585	pneumoniae	UI 8601
5197_8#12	ERS011901	ERR025582	pneumoniae	UI 15398
5197_7#6	ERS011871	ERR025574	pneumoniae	Pus 15007
5197_8#2	ERS011891	ERR025583	pneumoniae	UI 6717
5197_8#6	ERS011895	ERR025587	pneumoniae	UI 10871
5197_7#1	ERS011866	ERR025566	pneumoniae	AF 3927
5193_7#6	ERS011883	ERR025535	pneumoniae	UI 2213
5197_7#3	ERS011868	ERR025571	pneumoniae	Pus 9314/2
5197_8#8	ERS011897	ERR025589	pneumoniae	ST 752
5193_6#10	ERS011863	ERR025515	pneumoniae	Kp-Miami
5299_7#10	ERS012055	ERR025993	pneumoniae	TL125
5151_6#9	ERS011958	ERR025161	pneumoniae	QMP M1-406
5235_2#12	ERS011997	ERR025608	pneumoniae	QMP M1-418
5235_2#7	ERS011992	ERR025614	pneumoniae	QMP M1-414
5235_2#11	ERS011996	ERR025607	pneumoniae	QMP M1-407
5151_6#10	ERS011959	ERR025151	pneumoniae	QMP M1-413
5151_6#11	ERS011960	ERR025152	pneumoniae	QMP M1-415
5235_1#9	ERS011982	ERR025603	pneumoniae	QMP M1-965
5235_2#5	ERS011990	ERR025612	pneumoniae	QMP M1-980
5235_1#8	ERS011981	ERR025602	pneumoniae	QMP M1-964
5235_2#1	ERS011986	ERR025605	pneumoniae	QMP M1-972
5235_7#3	ERS012036	ERR025662	pneumoniae	1557
5299_7#8	ERS012053	ERR026000	pneumoniae	2033
5235_7#2	ERS012035	ERR025661	pneumoniae	1555
5235_7#1	ERS012034	ERR025657	pneumoniae	1524
5235_8#9	ERS011791	ERR025680	pneumoniae	09-286G
5235_6#5	ERS012026	ERR025651	pneumoniae	311G
5193_6#9	ERS011862	ERR025525	pneumoniae	7085
5193_6#8	ERS011861	ERR025524	pneumoniae	206535
5193_6#6	ERS011859	ERR025522	pneumoniae	MM50237
5193_6#5	ERS011858	ERR025521	pneumoniae	KpV513
5193_6#11	ERS011864	ERR025516	pneumoniae	812079
5193_6#12	ERS011865	ERR025517	pneumoniae	85997
5235_2#4	ERS011989	ERR025611	quasipneumoniae	QMP M1-977
5151_2#9	ERS011922	ERR025122	quasipneumoniae	DR85/08
5193_3#1	ERS011830	ERR025488	quasipneumoniae	K268An
5193_2#10	ERS011815	ERR025476	quasipneumoniae	K38An
5197_2#12	ERS011829	ERR025556	quasipneumoniae	K263An
5193_3#11	ERS011840	ERR025490	quasipneumoniae	C-017-I-a-1
5193_5#4	ERS011845	ERR025507	quasipneumoniae	033-CAZ-1
5193_5#6	ERS011847	ERR025509	quasipneumoniae	073-CN-2
5193_6#1	ERS011854	ERR025514	quasipneumoniae	EW-60-R-MAG-2
5197_2#5	ERS011822	ERR025560	quasipneumoniae	K222Ca
5197_2#4	ERS011821	ERR025559	quasipneumoniae	K215Ax
5193_2#3	ERS011808	ERR025480	quasipneumoniae	NCSR130
5193_2#4	ERS011809	ERR025481	quasipneumoniae	BAL073
5193_8#9	ERS011910	ERR025551	quasipneumoniae	DU35427/05
5150_2#1	ERS005752	ERR024830	quasipneumoniae	AJ055
5193_7#10	ERS011887	ERR025528	quasipneumoniae	UI 4256
5193_7#8	ERS011885	ERR025537	quasipneumoniae	UI 2877
5197_8#5	ERS011894	ERR025586	quasipneumoniae	UI 9552
5197_8#3	ERS011892	ERR025584	quasipneumoniae	UI 7631
5151_2#12	ERS011925	ERR025114	variicola	QMP B2-481
5193_8#7	ERS011908	ERR025549	variicola	QMP B2-288
5151_2#7	ERS011920	ERR025120	variicola	QMP B2-340
5151_3#1	ERS011926	ERR025124	variicola	QMP B2-483
5151_5#10	ERS011947	ERR025138	variicola	QMP M1-765
5151_5#9	ERS011946	ERR025148	variicola	QMP M1-763
5151_6#12	ERS011961	ERR025153	variicola	QMP M1-428
5151_5#6	ERS011943	ERR025145	variicola	QMP M1-726
5299_1#12	ERS011973	ERR025982	variicola	QMP M1-888
5235_1#4	ERS011977	ERR025598	variicola	QMP M1-893
5197_7#5	ERS011870	ERR025573	variicola	Pus 13542
5235_8#10	ERS011792	ERR025671	variicola	08-109P
5193_1#10	ERS011803	ERR025463	variicola	1892m
5150_1#7	ERS005747	ERR024826	variicola	AJ026
5150_3#8	ERS005771	ERR024853	variicola	AJ182
5150_1#8	ERS005748	ERR024827	variicola	AJ027
5150_2#2	ERS005754	ERR024834	variicola	AJ135
5150_5#2	ERS005778	ERR025102	variicola	AJ292
5235_5#1	ERS012010	ERR025631	quasipneumoniae (A)	QMP Z4-726

## Sheet: Table S3
Sample ID	lane ID	Run ID	Contig Accession	Collection Year	MLST	Species
ERS381033	11983_8#1	ERR474467	FLAW01000001-FLAW01000045	2005	ST76	Klebsiella pneumoniae
ERS381099	11983_8#55	ERR474518	FLCC01000001-FLCC01000057	2007	ST11	Klebsiella pneumoniae
ERS380928	12045_6#3	ERR486289	FLCZ01000001-FLCZ01000040	2002	ST29	Klebsiella pneumoniae
ERS380998	12045_6#67	ERR486350	FLED01000001-FLED01000047	2004	ST14	Klebsiella pneumoniae
ERS381174	12045_7#13	ERR486391	FLFE01000001-FLFE01000066	2009	ST11	Klebsiella pneumoniae
ERS381181	12045_7#18	ERR486396	FLFI01000001-FLFI01000049	2005	ST108	Klebsiella pneumoniae
ERS381210	12045_7#47	ERR486423	FLGJ01000001-FLGJ01000045	2010	ST353	Klebsiella pneumoniae
ERS381211	12045_7#48	ERR486424	FLGL01000001-FLGL01000046	2010	ST17	Klebsiella pneumoniae
ERS381246	12045_7#83	ERR486459	FLGW01000001-FLGW01000043	2011	ST221	Klebsiella pneumoniae
ERS381281	12082_2#22	ERR486519	FLHZ01000001-FLHZ01000056	2007	ST15	Klebsiella pneumoniae
ERS381035	12082_4#85	ERR486766	FLIP01000001-FLIP01000051	2005	ST14	Klebsiella pneumoniae
ERS381111	12082_5#4	ERR486781	FLJF01000001-FLJF01000070	2007	ST29	Klebsiella pneumoniae
ERS381140	12082_5#16	ERR486792	FLJQ01000001-FLJQ01000056	2008	ST39	Klebsiella pneumoniae
ERS381141	12082_5#17	ERR486793	FLJT01000001-FLJT01000067	2008	ST15	Klebsiella pneumoniae
ERS381175	12082_5#25	ERR486801	FLJW01000001-FLJW01000038	2009	ST147	Klebsiella pneumoniae
ERS381037	11983_8#2	ERR474468	FLBT01000001-FLBT01000031	2005	ST16	Klebsiella pneumoniae
ERS381038	11983_8#3	ERR474469	FLAY01000001-FLAY01000039	2005	ST101	Klebsiella pneumoniae
ERS381039	11983_8#4	ERR474470	FLAX01000001-FLAX01000059	2005	ST874	Klebsiella pneumoniae
ERS381043	11983_8#9	ERR474474	FLAL01000001-FLAL01000047	2005	ST874	Klebsiella pneumoniae
ERS381044	11983_8#10	ERR474475	FLAP01000001-FLAP01000084	2005	ST252	Klebsiella pneumoniae
ERS381045	11983_8#11	ERR474476	FLBK01000001-FLBK01000036	2005	ST874	Klebsiella pneumoniae
ERS381046	11983_8#12	ERR474477	FLBC01000001-FLBC01000064	2005	ST340	Klebsiella pneumoniae
ERS381048	11983_8#13	ERR474478	FLAN01000001-FLAN01000058	2005	ST15	Klebsiella pneumoniae
ERS381050	11983_8#14	ERR474479	FLBF01000001-FLBF01000046	2005	ST17	Klebsiella pneumoniae
ERS381053	11983_8#17	ERR474482	FLCE01000001-FLCE01000055	2005	ST11	Klebsiella pneumoniae
ERS381054	11983_8#18	ERR474483	FLBZ01000001-FLBZ01000065	2005	ST1	Klebsiella pneumoniae
ERS381055	11983_8#19	ERR474484	FLBB01000001-FLBB01000062	2005	ST11	Klebsiella pneumoniae
ERS381056	11983_8#20	ERR474485	FLBD01000001-FLBD01000053	2005	ST1	Klebsiella pneumoniae
ERS381058	11983_8#21	ERR474486	FLBS01000001-FLBS01000099	2005	ST250	Klebsiella variicola
ERS381059	11983_8#22	ERR474487	FLAR01000001-FLAR01000040	2005	ST16	Klebsiella pneumoniae
ERS381061	11983_8#24	ERR474489	FLAS01000001-FLAS01000045	2005	ST336	Klebsiella pneumoniae
ERS381064	11983_8#25	ERR474490	FLBL01000001-FLBL01000066	2006	ST15	Klebsiella pneumoniae
ERS381066	11983_8#27	ERR474492	FLCD01000001-FLCD01000089	2006	ST147	Klebsiella pneumoniae
ERS381067	11983_8#28	ERR474493	FLAM01000001-FLAM01000049	2006	ST111	Klebsiella pneumoniae
ERS381068	11983_8#29	ERR474494	FLAQ01000001-FLAQ01000036	2006	ST1686	Klebsiella pneumoniae
ERS381070	11983_8#32	ERR474496	FLBM01000001-FLBM01000065	2006	ST15	Klebsiella pneumoniae
ERS381071	11983_8#33	ERR474497	FLAK01000001-FLAK01000072	2006	ST15	Klebsiella pneumoniae
ERS381072	11983_8#34	ERR474498	FLBY01000001-FLBY01000172	2006	ST1608	Klebsiella variicola
ERS381076	11983_8#36	ERR474500	FLBI01000001-FLBI01000065	2006	ST103	Klebsiella pneumoniae
ERS381077	11983_8#37	ERR474501	FLBR01000001-FLBR01000049	2006	ST15	Klebsiella pneumoniae
ERS381078	11983_8#38	ERR474502	FLBX01000001-FLBX01000066	2006	ST874	Klebsiella pneumoniae
ERS381079	11983_8#39	ERR474503	FLAJ01000001-FLAJ01000025	2006	ST45	Klebsiella pneumoniae
ERS381080	11983_8#40	ERR474504	FLBU01000001-FLBU01000099	2006	ST34	Klebsiella pneumoniae
ERS381084	11983_8#44	ERR474507	FLAV01000001-FLAV01000043	2006	ST16	Klebsiella pneumoniae
ERS381085	11983_8#45	ERR474508	FLAU01000001-FLAU01000046	2006	ST336	Klebsiella pneumoniae
ERS381086	11983_8#46	ERR474509	FLBN01000001-FLBN01000146	2006	ST27	Klebsiella pneumoniae
ERS381089	11983_8#47	ERR474510	FLBO01000001-FLBO01000059	2006	ST11	Klebsiella pneumoniae
ERS381093	11983_8#49	ERR474512	FLBE01000001-FLBE01000051	2006	ST11	Klebsiella pneumoniae
ERS381094	11983_8#50	ERR474513	FLBJ01000001-FLBJ01000048	2006	ST15	Klebsiella pneumoniae
ERS381095	11983_8#51	ERR474514	FLAO01000001-FLAO01000051	2007	ST874	Klebsiella pneumoniae
ERS381097	11983_8#53	ERR474516	FLBV01000001-FLBV01000062	2007	ST925	Klebsiella variicola
ERS381098	11983_8#54	ERR474517	FLBW01000001-FLBW01000059	2007	ST377	Klebsiella pneumoniae
ERS381101	11983_8#57	ERR474520	FLCB01000001-FLCB01000073	2007	ST15	Klebsiella pneumoniae
ERS381104	11983_8#59	ERR474522	FLAT01000001-FLAT01000033	2007	ST16	Klebsiella pneumoniae
ERS381107	11983_8#61	ERR474524	FLBP01000001-FLBP01000038	2007	ST37	Klebsiella pneumoniae
ERS381108	11983_8#62	ERR474525	FLBA01000001-FLBA01000067	2007	ST874	Klebsiella pneumoniae
ERS381110	11983_8#64	ERR474527	FLBH01000001-FLBH01000030	2007	ST372	Klebsiella pneumoniae
ERS381114	11983_8#67	ERR474530	FLAZ01000001-FLAZ01000056	2007	ST15	Klebsiella pneumoniae
ERS381116	11983_8#68	ERR474531	FLCA01000001-FLCA01000096	2007	ST15	Klebsiella pneumoniae
ERS381119	11983_8#69	ERR474532	FLBQ01000001-FLBQ01000036	2007	ST15	Klebsiella pneumoniae
ERS381121	11983_8#71	ERR474534	FLBG01000001-FLBG01000039	2007	ST16	Klebsiella pneumoniae
ERS381122	11983_8#72	ERR474535	FLCG01000001-FLCG01000037	2007	ST16	Klebsiella pneumoniae
ERS381130	11983_8#75	ERR474538	FLCI01000001-FLCI01000054	2007	ST874	Klebsiella pneumoniae
ERS381132	11983_8#77	ERR474540	FLCH01000001-FLCH01000049	2007	ST874	Klebsiella pneumoniae
ERS381135	11983_8#78	ERR474541	FLCJ01000001-FLCJ01000056	2008	ST874	Klebsiella pneumoniae
ERS381137	11983_8#80	ERR474543	FLCK01000001-FLCK01000055	2008	ST340	Klebsiella pneumoniae
ERS381138	11983_8#81	ERR474544	FLCL01000001-FLCL01000053	2008	ST340	Klebsiella pneumoniae
ERS381139	11983_8#82	ERR474545	FLCN01000001-FLCN01000104	2008	ST1380	Klebsiella pneumoniae
ERS381143	11983_8#84	ERR474547	FLCM01000001-FLCM01000035	2008	ST101	Klebsiella pneumoniae
ERS381144	11983_8#85	ERR474548	FLCO01000001-FLCO01000080	2008	ST15	Klebsiella pneumoniae
ERS381148	11983_8#88	ERR474551	FLCP01000001-FLCP01000042	2008	ST785	Klebsiella pneumoniae
ERS381149	11983_8#89	ERR474552	FLCQ01000001-FLCQ01000046	2008	ST225	Klebsiella pneumoniae
ERS381152	11983_8#90	ERR474553	FLCR01000001-FLCR01000068	2008	ST2004	Klebsiella pneumoniae
ERS381160	11983_8#96	ERR474559	FLCS01000001-FLCS01000044	2008	ST1480	Klebsiella pneumoniae
ERS380911	12045_5#84	ERR486274	FLCT01000001-FLCT01000089	2001	ST14	Klebsiella pneumoniae
ERS380918	12045_5#91	ERR486281	FLCV01000001-FLCV01000044	2001	ST37	Klebsiella pneumoniae
ERS380920	12045_5#93	ERR486283	FLCU01000001-FLCU01000066	2001	ST42	Klebsiella pneumoniae
ERS380922	12045_5#94	ERR486284	FLCW01000001-FLCW01000068	2001	ST152	Klebsiella pneumoniae
ERS380923	12045_5#95	ERR486285	FLCY01000001-FLCY01000097	2001	ST14	Klebsiella pneumoniae
ERS380927	12045_6#2	ERR486288	FLCX01000001-FLCX01000078	2002	ST163	Klebsiella pneumoniae
ERS380929	12045_6#4	ERR486290	FLDA01000001-FLDA01000080	2002	ST42	Klebsiella pneumoniae
ERS380931	12045_6#5	ERR486291	FLDB01000001-FLDB01000079	2002	ST776	Klebsiella pneumoniae
ERS380932	12045_6#6	ERR486292	FLDC01000001-FLDC01000034	2002	ST237	Klebsiella pneumoniae
ERS380934	12045_6#9	ERR486294	FLDE01000001-FLDE01000042	2002	ST363	Klebsiella variicola
ERS380940	12045_6#13	ERR486298	FLDD01000001-FLDD01000019	2002	ST208	Klebsiella variicola
ERS380941	12045_6#14	ERR486299	FLDI01000001-FLDI01000084	2002	ST284	Klebsiella variicola
ERS380944	12045_6#17	ERR486302	FLDF01000001-FLDF01000031	2002	ST448	Klebsiella pneumoniae
ERS380947	12045_6#20	ERR486305	FLDH01000001-FLDH01000052	2002	ST20	Klebsiella pneumoniae
ERS380952	12045_6#25	ERR486310	FLDG01000001-FLDG01000048	2002	ST162	Klebsiella pneumoniae
ERS380953	12045_6#26	ERR486311	FLDK01000001-FLDK01000047	2002	ST35	Klebsiella pneumoniae
ERS380954	12045_6#27	ERR486312	FLDN01000001-FLDN01000016	2002	ST1484	Klebsiella quasipneumoniae subsp. similipneumoniae
ERS380958	12045_6#32	ERR486316	FLDJ01000001-FLDJ01000071	2003	ST101	Klebsiella pneumoniae
ERS380964	12045_6#37	ERR486321	FLDO01000001-FLDO01000060	2003	ST101	Klebsiella pneumoniae
ERS380965	12045_6#38	ERR486322	FLDL01000001-FLDL01000015	2003	ST426	Klebsiella quasipneumoniae subsp. similipneumoniae
ERS380966	12045_6#39	ERR486323	FLDM01000001-FLDM01000063	2003	ST11	Klebsiella pneumoniae
ERS380969	12045_6#42	ERR486326	FLDP01000001-FLDP01000100	2003	ST1967	Klebsiella pneumoniae
ERS380971	12045_6#45	ERR486328	FLDR01000001-FLDR01000063	2003	ST147	Klebsiella pneumoniae
ERS380976	12045_6#49	ERR486332	FLDQ01000001-FLDQ01000050	2003	ST384	Klebsiella quasipneumoniae subsp. similipneumoniae
ERS380977	12045_6#50	ERR486333	FLDS01000001-FLDS01000019	2003	ST405	Klebsiella pneumoniae
ERS380978	12045_6#51	ERR486334	FLDT01000001-FLDT01000064	2003	ST231	Klebsiella pneumoniae
ERS380979	12045_6#52	ERR486335	FLDU01000001-FLDU01000054	2003	ST1	Klebsiella pneumoniae
ERS380980	12045_6#53	ERR486336	FLDV01000001-FLDV01000018	2003	ST490	Klebsiella pneumoniae
ERS380982	12045_6#54	ERR486337	FLDW01000001-FLDW01000056	2004	ST874	Klebsiella pneumoniae
ERS380991	12045_6#60	ERR486343	FLDX01000001-FLDX01000031	2004	ST17	Klebsiella pneumoniae
ERS380993	12045_6#62	ERR486345	FLDY01000001-FLDY01000061	2004	ST1705	Klebsiella pneumoniae
ERS380994	12045_6#63	ERR486346	FLDZ01000001-FLDZ01000051	2004	ST1	Klebsiella pneumoniae
ERS380995	12045_6#64	ERR486347	FLEA01000001-FLEA01000073	2004	ST264	Klebsiella variicola
ERS380997	12045_6#66	ERR486349	FLEB01000001-FLEB01000039	2004	ST874	Klebsiella pneumoniae
ERS380999	12045_6#68	ERR486351	FLEC01000001-FLEC01000025	2002	ST357	Klebsiella variicola
ERS381000	12045_6#69	ERR486352	FLEE01000001-FLEE01000097	2002	ST27	Klebsiella pneumoniae
ERS381001	12045_6#70	ERR486353	FLEG01000001-FLEG01000143	2003	ST27	Klebsiella pneumoniae
ERS381002	12045_6#71	ERR486354	FLEF01000001-FLEF01000063	2003	ST42	Klebsiella pneumoniae
ERS381004	12045_6#73	ERR486356	FLEH01000001-FLEH01000054	2004	ST16	Klebsiella pneumoniae
ERS381006	12045_6#75	ERR486358	FLEI01000001-FLEI01000103	2003	ST1380	Klebsiella pneumoniae
ERS381007	12045_6#76	ERR486359	FLEJ01000001-FLEJ01000043	2004	ST874	Klebsiella pneumoniae
ERS381009	12045_6#77	ERR486360	FLEL01000001-FLEL01000067	2004	ST147	Klebsiella pneumoniae
ERS381010	12045_6#78	ERR486361	FLEK01000001-FLEK01000070	2004	ST147	Klebsiella pneumoniae
ERS381011	12045_6#79	ERR486362	FLEM01000001-FLEM01000068	2004	ST147	Klebsiella pneumoniae
ERS381014	12045_6#82	ERR486365	FLEN01000001-FLEN01000125	2004	ST26	Klebsiella pneumoniae
ERS381015	12045_6#83	ERR486366	FLEO01000001-FLEO01000090	2004	ST502	Klebsiella pneumoniae
ERS381017	12045_6#84	ERR486367	FLEP01000001-FLEP01000060	2004	ST147	Klebsiella pneumoniae
ERS381019	12045_6#86	ERR486369	FLER01000001-FLER01000070	2004	ST1683	Klebsiella variicola
ERS381020	12045_6#87	ERR486370	FLES01000001-FLES01000111	2004	ST1608	Klebsiella variicola
ERS381024	12045_6#89	ERR486372	FLEQ01000001-FLEQ01000034	2004	ST16	Klebsiella pneumoniae
ERS381026	12045_6#91	ERR486374	FLET01000001-FLET01000040	2004	ST1872	Klebsiella variicola
ERS381027	12045_6#92	ERR486375	FLEU01000001-FLEU01000047	2004	ST15	Klebsiella pneumoniae
ERS381029	12045_6#93	ERR486376	FLEV01000001-FLEV01000069	2004	ST359	Klebsiella pneumoniae
ERS381031	12045_6#95	ERR486378	FLEW01000001-FLEW01000050	2005	ST134	Klebsiella pneumoniae
ERS381032	12045_6#96	ERR486379	FLEX01000001-FLEX01000048	2005	ST874	Klebsiella pneumoniae
ERS381162	12045_7#2	ERR486381	FLEY01000001-FLEY01000055	2009	ST334	Klebsiella quasipneumoniae subsp. similipneumoniae
ERS381164	12045_7#4	ERR486383	FLFA01000001-FLFA01000049	2009	ST874	Klebsiella pneumoniae
ERS381170	12045_7#9	ERR486387	FLEZ01000001-FLEZ01000023	2008	ST5	Klebsiella pneumoniae
ERS381171	12045_7#10	ERR486388	FLFC01000001-FLFC01000051	2008	ST45	Klebsiella pneumoniae
ERS381172	12045_7#11	ERR486389	FLFD01000001-FLFD01000057	2008	ST874	Klebsiella pneumoniae
ERS381173	12045_7#12	ERR486390	FLFB01000001-FLFB01000047	2009	ST340	Klebsiella pneumoniae
ERS381176	12045_7#14	ERR486392	FLFF01000001-FLFF01000043	2009	ST70	Klebsiella pneumoniae
ERS381178	12045_7#15	ERR486393	FLFH01000001-FLFH01000092	2008	ST292	Klebsiella pneumoniae
ERS381179	12045_7#16	ERR486394	FLFG01000001-FLFG01000047	2008	ST14	Klebsiella pneumoniae
ERS381182	12045_7#19	ERR486397	FLFJ01000001-FLFJ01000037	2005	ST16	Klebsiella pneumoniae
ERS381185	12045_7#20	ERR486398	FLFK01000001-FLFK01000033	2006	ST1658	Klebsiella pneumoniae
ERS381186	12045_7#21	ERR486399	FLFL01000001-FLFL01000045	2008	ST336	Klebsiella pneumoniae
ERS381187	12045_7#22	ERR486400	FLFM01000001-FLFM01000064	2009	ST15	Klebsiella pneumoniae
ERS381188	12045_7#23	ERR486401	FLFN01000001-FLFN01000037	2009	ST35	Klebsiella pneumoniae
ERS381189	12045_7#24	ERR486402	FLFQ01000001-FLFQ01000082	2009	ST831	Klebsiella pneumoniae
ERS381190	12045_7#25	ERR486403	FLFO01000001-FLFO01000047	2009	ST336	Klebsiella pneumoniae
ERS381191	12045_7#26	ERR486404	FLFP01000001-FLFP01000066	2009	ST111	Klebsiella pneumoniae
ERS381192	12045_7#27	ERR486405	FLFS01000001-FLFS01000027	2009	ST336	Klebsiella pneumoniae
ERS381193	12045_7#28	ERR486406	FLFR01000001-FLFR01000047	2010	ST144	Klebsiella quasipneumoniae subsp. quasipneumoniae
ERS381194	12045_7#29	ERR486407	FLFT01000001-FLFT01000097	2010	ST48	Klebsiella pneumoniae
ERS381195	12045_7#30	ERR486408	FLFU01000001-FLFU01000090	2010	ST54	Klebsiella pneumoniae
ERS381196	12045_7#32	ERR486409	FLFV01000001-FLFV01000116	2010	ST54	Klebsiella pneumoniae
ERS381197	12045_7#33	ERR486410	FLFW01000001-FLFW01000128	2010	ST35	Klebsiella pneumoniae
ERS381198	12045_7#34	ERR486411	FLGA01000001-FLGA01000076	2010	ST70	Klebsiella pneumoniae
ERS381199	12045_7#35	ERR486412	FLGB01000001-FLGB01000067	2010	ST70	Klebsiella pneumoniae
ERS381200	12045_7#36	ERR486413	FLFY01000001-FLFY01000060	2010	ST101	Klebsiella pneumoniae
ERS381201	12045_7#37	ERR486414	FLFX01000001-FLFX01000024	2010	ST976	Klebsiella pneumoniae
ERS381202	12045_7#38	ERR486415	FLFZ01000001-FLFZ01000057	2010	ST465	Klebsiella pneumoniae
ERS381203	12045_7#39	ERR486416	FLGC01000001-FLGC01000068	2010	ST340	Klebsiella pneumoniae
ERS381204	12045_7#40	ERR486417	FLGD01000001-FLGD01000029	2010	ST29	Klebsiella pneumoniae
ERS381205	12045_7#41	ERR486418	FLGE01000001-FLGE01000053	2010	ST15	Klebsiella pneumoniae
ERS381206	12045_7#42	ERR486419	FLGH01000001-FLGH01000066	2010	ST29	Klebsiella pneumoniae
ERS381207	12045_7#44	ERR486420	FLGG01000001-FLGG01000061	2010	ST15	Klebsiella pneumoniae
ERS381208	12045_7#45	ERR486421	FLGF01000001-FLGF01000032	2010	ST231	Klebsiella pneumoniae
ERS381209	12045_7#46	ERR486422	FLGI01000001-FLGI01000043	2010	ST323	Klebsiella pneumoniae
ERS381213	12045_7#50	ERR486426	FLGK01000001-FLGK01000037	2010	ST48	Klebsiella pneumoniae
ERS381214	12045_7#51	ERR486427	FLGM01000001-FLGM01000054	2010	ST17	Klebsiella pneumoniae
ERS381215	12045_7#52	ERR486428	FLGP01000001-FLGP01000129	2010	ST1380	Klebsiella pneumoniae
ERS381216	12045_7#53	ERR486429	FLGN01000001-FLGN01000052	2010	ST215	Klebsiella pneumoniae
ERS381217	12045_7#54	ERR486430	FLGO01000001-FLGO01000098	2010	ST188	Klebsiella pneumoniae
ERS381218	12045_7#55	ERR486431	FLGQ01000001-FLGQ01000032	2010	ST336	Klebsiella pneumoniae
ERS381228	12045_7#65	ERR486441	FLGT01000001-FLGT01000066	2010	ST460	Klebsiella pneumoniae
ERS381242	12045_7#79	ERR486455	FLGS01000001-FLGS01000063	2011	ST15	Klebsiella pneumoniae
ERS381243	12045_7#80	ERR486456	FLGR01000001-FLGR01000026	2011	ST252	Klebsiella pneumoniae
ERS381244	12045_7#81	ERR486457	FLGU01000001-FLGU01000054	2011	ST405	Klebsiella pneumoniae
ERS381245	12045_7#82	ERR486458	FLGV01000001-FLGV01000046	2011	ST307	Klebsiella pneumoniae
ERS381247	12045_7#84	ERR486460	FLGX01000001-FLGX01000048	2011	ST1236	Klebsiella pneumoniae
ERS381248	12045_7#85	ERR486461	FLGY01000001-FLGY01000040	2006	ST874	Klebsiella pneumoniae
ERS381249	12045_7#86	ERR486462	FLGZ01000001-FLGZ01000048	2006	ST874	Klebsiella pneumoniae
ERS381250	12045_7#87	ERR486463	FLHB01000001-FLHB01000060	2006	ST874	Klebsiella pneumoniae
ERS381251	12045_7#88	ERR486464	FLHA01000001-FLHA01000079	2005	ST147	Klebsiella pneumoniae
ERS381252	12045_7#89	ERR486465	FLHC01000001-FLHC01000127	2007	ST34	Klebsiella pneumoniae
ERS381253	12045_7#90	ERR486466	FLHD01000001-FLHD01000057	2006	ST36	Klebsiella pneumoniae
ERS381254	12045_7#91	ERR486467	FLHF01000001-FLHF01000047	2007	ST874	Klebsiella pneumoniae
ERS381256	12045_7#92	ERR486468	FLHE01000001-FLHE01000042	2008	ST211	Klebsiella pneumoniae
ERS381257	12045_7#93	ERR486469	FLHG01000001-FLHG01000093	2005	ST925	Klebsiella variicola
ERS381258	12045_7#94	ERR486470	FLHJ01000001-FLHJ01000112	2003	ST253	Klebsiella pneumoniae
ERS381260	12045_7#96	ERR486472	FLHI01000001-FLHI01000054	2008	ST1180	Klebsiella pneumoniae
ERS381261	12082_2#1	ERR486500	FLHK01000001-FLHK01000046	2007	ST340	Klebsiella pneumoniae
ERS381262	12082_2#2	ERR486501	FLHH01000001-FLHH01000042	2006	ST16	Klebsiella pneumoniae
ERS381263	12082_2#3	ERR486502	FLHL01000001-FLHL01000044	2006	ST15	Klebsiella pneumoniae
ERS381265	12082_2#5	ERR486504	FLHM01000001-FLHM01000073	2006	ST340	Klebsiella pneumoniae
ERS381266	12082_2#6	ERR486505	FLHN01000001-FLHN01000075	2005	ST34	Klebsiella pneumoniae
ERS381268	12082_2#9	ERR486506	FLHO01000001-FLHO01000090	2006	ST42	Klebsiella pneumoniae
ERS381269	12082_2#10	ERR486507	FLHP01000001-FLHP01000080	2007	ST101	Klebsiella pneumoniae
ERS381270	12082_2#11	ERR486508	FLHS01000001-FLHS01000093	2006	ST26	Klebsiella pneumoniae
ERS381272	12082_2#13	ERR486510	FLHR01000001-FLHR01000042	2010	ST29	Klebsiella pneumoniae
ERS381273	12082_2#14	ERR486511	FLHT01000001-FLHT01000077	2011	ST14	Klebsiella pneumoniae
ERS381274	12082_2#15	ERR486512	FLHQ01000001-FLHQ01000031	2009	ST48	Klebsiella pneumoniae
ERS381275	12082_2#16	ERR486513	FLHV01000001-FLHV01000132	2002	ST240	Klebsiella pneumoniae
ERS381276	12082_2#17	ERR486514	FLHW01000001-FLHW01000077	2005	ST985	Klebsiella pneumoniae
ERS381277	12082_2#18	ERR486515	FLHX01000001-FLHX01000046	2006	ST874	Klebsiella pneumoniae
ERS381279	12082_2#20	ERR486517	FLHU01000001-FLHU01000047	2010	ST230	Klebsiella pneumoniae
ERS381280	12082_2#21	ERR486518	FLHY01000001-FLHY01000075	2009	ST15	Klebsiella pneumoniae
ERS380921	12082_4#68	ERR486749	FLIA01000001-FLIA01000097	2001	ST42	Klebsiella pneumoniae
ERS380924	12082_4#69	ERR486750	FLIB01000001-FLIB01000040	2001	ST423	Klebsiella pneumoniae
ERS380930	12082_4#70	ERR486751	FLID01000001-FLID01000084	2002	ST776	Klebsiella pneumoniae
ERS380938	12082_4#72	ERR486753	FLIE01000001-FLIE01000069	2002	ST147	Klebsiella pneumoniae
ERS380959	12082_4#73	ERR486754	FLIF01000001-FLIF01000056	2003	ST874	Klebsiella pneumoniae
ERS380972	12082_4#74	ERR486755	FLIH01000001-FLIH01000068	2003	ST147	Klebsiella pneumoniae
ERS380981	12082_4#75	ERR486756	FLIG01000001-FLIG01000041	2003	ST133	Klebsiella pneumoniae
ERS380988	12082_4#76	ERR486757	FLII01000001-FLII01000051	2004	ST70	Klebsiella pneumoniae
ERS380989	12082_4#77	ERR486758	FLIJ01000001-FLIJ01000045	2004	ST340	Klebsiella pneumoniae
ERS380990	12082_4#78	ERR486759	FLIK01000001-FLIK01000040	2004	ST1	Klebsiella pneumoniae
ERS381008	12082_4#79	ERR486760	FLIL01000001-FLIL01000039	2004	ST874	Klebsiella pneumoniae
ERS381016	12082_4#80	ERR486761	FLIM01000001-FLIM01000070	2004	ST147	Klebsiella pneumoniae
ERS381021	12082_4#81	ERR486762	FLIN01000001-FLIN01000070	2004	ST1	Klebsiella pneumoniae
ERS381022	12082_4#82	ERR486763	FLIO01000001-FLIO01000058	2004	ST45	Klebsiella pneumoniae
ERS381028	12082_4#83	ERR486764	FLIQ01000001-FLIQ01000103	2004	ST1562	Klebsiella variicola
ERS381036	12082_4#86	ERR486767	FLIR01000001-FLIR01000070	2005	ST15	Klebsiella pneumoniae
ERS381047	12082_4#87	ERR486768	FLIT01000001-FLIT01000085	2005	ST317	Klebsiella pneumoniae
ERS381049	12082_4#88	ERR486769	FLIS01000001-FLIS01000067	2005	ST147	Klebsiella pneumoniae
ERS381057	12082_4#89	ERR486770	FLIV01000001-FLIV01000060	2005	ST15	Klebsiella pneumoniae
ERS381063	12082_4#90	ERR486771	FLIU01000001-FLIU01000050	2005	ST15	Klebsiella pneumoniae
ERS381074	12082_4#91	ERR486772	FLIX01000001-FLIX01000100	2006	ST834	Klebsiella pneumoniae
ERS381075	12082_4#92	ERR486773	FLIW01000001-FLIW01000081	2006	ST101	Klebsiella pneumoniae
ERS381083	12082_4#93	ERR486774	FLIY01000001-FLIY01000058	2006	ST158	Klebsiella pneumoniae
ERS381087	12082_4#94	ERR486775	FLIZ01000001-FLIZ01000043	2006	ST336	Klebsiella pneumoniae
ERS381088	12082_4#95	ERR486776	FLJA01000001-FLJA01000064	2006	ST15	Klebsiella pneumoniae
ERS381090	12082_4#96	ERR486777	FLJB01000001-FLJB01000059	2006	ST11	Klebsiella pneumoniae
ERS381091	12082_5#1	ERR486778	FLJC01000001-FLJC01000108	2006	ST735	Klebsiella quasipneumoniae subsp. quasipneumoniae
ERS381103	12082_5#2	ERR486779	FLJD01000001-FLJD01000121	2007	ST872	Klebsiella pneumoniae
ERS381105	12082_5#3	ERR486780	FLJE01000001-FLJE01000072	2007	ST35	Klebsiella pneumoniae
ERS381115	12082_5#5	ERR486782	FLJG01000001-FLJG01000056	2007	ST874	Klebsiella pneumoniae
ERS381117	12082_5#6	ERR486783	FLJH01000001-FLJH01000075	2007	ST101	Klebsiella pneumoniae
ERS381118	12082_5#7	ERR486784	FLJI01000001-FLJI01000055	2007	ST16	Klebsiella pneumoniae
ERS381124	12082_5#9	ERR486785	FLJJ01000001-FLJJ01000137	2007	ST27	Klebsiella pneumoniae
ERS381125	12082_5#10	ERR486786	FLJK01000001-FLJK01000050	2007	ST344	Klebsiella variicola
ERS381126	12082_5#11	ERR486787	FLJL01000001-FLJL01000039	2007	ST15	Klebsiella pneumoniae
ERS381127	12082_5#12	ERR486788	FLJM01000001-FLJM01000060	2007	ST18	Klebsiella pneumoniae
ERS381129	12082_5#13	ERR486789	FLJN01000001-FLJN01000043	2007	ST560	Klebsiella pneumoniae
ERS381133	12082_5#14	ERR486790	FLJO01000001-FLJO01000043	2008	ST874	Klebsiella pneumoniae
ERS381134	12082_5#15	ERR486791	FLJP01000001-FLJP01000047	2008	ST280	Klebsiella pneumoniae
ERS381146	12082_5#18	ERR486794	FLJU01000001-FLJU01000103	2008	ST1318	Klebsiella quasipneumoniae subsp. similipneumoniae
ERS381158	12082_5#22	ERR486798	FLJS01000001-FLJS01000048	2008	ST101	Klebsiella pneumoniae
ERS381168	12082_5#23	ERR486799	FLJR01000001-FLJR01000040	2009	ST15	Klebsiella pneumoniae
ERS381169	12082_5#24	ERR486800	FLJV01000001-FLJV01000015	2008	ST200	Klebsiella pneumoniae
ERS381177	12082_5#26	ERR486802	FLJX01000001-FLJX01000047	2005	ST101	Klebsiella pneumoniae
ERS381183	12082_5#27	ERR486803	FLJY01000001-FLJY01000066	2005	ST412	Klebsiella pneumoniae
ERS381184	12082_5#28	ERR486804	FLJZ01000001-FLJZ01000047	2005	ST11	Klebsiella pneumoniae
ERS381267	12216_4#87	ERR497024	FLKA01000001-FLKA01000030	2006	ST336	Klebsiella pneumoniae
ERS380740	11983_6#24	ERR474303	FJYQ01000001-FJYQ01000071	2006	108	Enterobacter cloacae
ERS380741	11983_6#25	ERR474304	FJYP01000001-FJYP01000052	2006	278	Enterobacter cloacae
ERS380787	11983_6#71	ERR474348	FJZX01000001-FJZX01000020	2007	116	Enterobacter cloacae
ERS380789	11983_6#72	ERR474349	FJZZ01000001-FJZZ01000060	2007	10~	Enterobacter cloacae
ERS380655	11983_7#35	ERR474406	FKHI01000001-FKHI01000044	2004	90	Enterobacter cloacae
ERS380697	11983_7#78	ERR474448	FJWY01000001-FJWY01000060	2005	97	Enterobacter cloacae
ERS380551	12045_4#34	ERR486132	FKDU01000001-FKDU01000052	2002	135	Enterobacter cloacae
ERS380552	12045_4#35	ERR486133	FKDV01000001-FKDV01000059	2002	50	Enterobacter cloacae
ERS380599	12045_4#75	ERR486172	FKFN01000001-FKFN01000048	2003	108	Enterobacter cloacae
ERS380837	12045_5#20	ERR486212	FKCX01000001-FKCX01000058	2009	802	Enterobacter cloacae
ERS380818	12045_5#3	ERR486196	FKIU01000001-FKIU01000047	2008	168	Enterobacter cloacae
ERS380883	12045_5#64	ERR486254	FKFO01000001-FKFO01000045	2003	141	Enterobacter cloacae
ERS380788	12082_4#50	ERR486731	FJZY01000001-FJZY01000034	2007	141	Enterobacter cloacae
ERS380878	12082_4#57	ERR486738	FKHL01000001-FKHL01000046	2004	135	Enterobacter cloacae
ERS380739	11983_6#23	ERR474302	FJYO01000001-FJYO01000070	2006	171	Enterobacter cloacae
ERS380651	11983_7#30	ERR474402	FKHH01000001-FKHH01000059	2004	171	Enterobacter cloacae
ERS380653	11983_7#33	ERR474404	FKHJ01000001-FKHJ01000061	2004	171	Enterobacter cloacae
ERS380654	11983_7#34	ERR474405	FKHK01000001-FKHK01000040	2004	78	Enterobacter cloacae
ERS380686	11983_7#67	ERR474437	FJWZ01000001-FJWZ01000069	2005	171	Enterobacter cloacae
ERS380687	11983_7#68	ERR474438	FJXT01000001-FJXT01000039	2005	114	Enterobacter cloacae
ERS380696	11983_7#77	ERR474447	FJWJ01000001-FJWJ01000024	2005	133	Enterobacter cloacae
ERS380594	12045_4#71	ERR486168	FKFJ01000001-FKFJ01000050	2003	24	Enterobacter cloacae
ERS380596	12045_4#72	ERR486169	FKFK01000001-FKFK01000035	2003	114	Enterobacter cloacae
ERS380597	12045_4#73	ERR486170	FKFL01000001-FKFL01000059	2003	171	Enterobacter cloacae
ERS380598	12045_4#74	ERR486171	FKFM01000001-FKFM01000036	2003	114	Enterobacter cloacae
ERS380816	12045_5#1	ERR486194	FKAZ01000001-FKAZ01000034	2008	114	Enterobacter cloacae
ERS380817	12045_5#2	ERR486195	FKBA01000001-FKBA01000034	2008	114	Enterobacter cloacae
ERS380907	12045_5#82	ERR486272	FJZW01000001-FJZW01000085	2007	171	Enterobacter cloacae
ERS380906	12082_4#65	ERR486746	FJZV01000001-FJZV01000065	2007	171	Enterobacter cloacae
ERS390831	12169_4#65	ERR486749	FKGQ01000001-FKGQ01003907	2002	114~	Enterobacter cloacae
ERS380737	11983_6#21	ERR474300	FJYM01000001-FJYM01000044	2006	68	Enterobacter cloacae
ERS380738	11983_6#22	ERR474301	FJYN01000001-FJYN01000047	2006	90	Enterobacter cloacae
ERS380783	11983_6#67	ERR474344	FJZT01000001-FJZT01000025	2007	93	Enterobacter cloacae
ERS380648	11983_7#27	ERR474399	FKHE01000001-FKHE01000070	2004	135	Enterobacter cloacae
ERS380649	11983_7#28	ERR474400	FKHF01000001-FKHF01000044	2004	68	Enterobacter cloacae
ERS380695	11983_7#76	ERR474446	FJXC01000001-FJXC01000041	2005	68	Enterobacter cloacae
ERS380549	12045_4#32	ERR486130	FKDQ01000001-FKDQ01000039	2002	68	Enterobacter cloacae
ERS380550	12045_4#33	ERR486131	FKDS01000001-FKDS01000043	2002	68	Enterobacter cloacae
ERS380607	12045_4#83	ERR486180	FJXE01000001-FJXE01000040	2005	68	Enterobacter cloacae
ERS380608	12082_4#44	ERR486725	FJWR01000001-FJWR01000078	2005	135	Enterobacter cloacae
ERS380782	12082_4#49	ERR486730	FJZS01000001-FJZS01000033	2007	78	Enterobacter cloacae
ERS380734	11983_6#18	ERR474297	FJYJ01000001-FJYJ01000021	2006	151	Enterobacter cloacae
ERS380735	11983_6#19	ERR474298	FJYK01000001-FJYK01000065	2006	97	Enterobacter cloacae
ERS380736	11983_6#20	ERR474299	FJYL01000001-FJYL01000032	2006	792	Enterobacter cloacae
ERS380647	11983_7#26	ERR474398	FKHC01000001-FKHC01000074	2004	133	Enterobacter cloacae
ERS380548	12045_4#30	ERR486129	FKDR01000001-FKDR01000060	2002	108	Enterobacter cloacae
ERS380590	12045_4#67	ERR486164	FKFC01000001-FKFC01000019	2003	776	Enterobacter cloacae
ERS380591	12045_4#68	ERR486165	FKFG01000001-FKFG01000074	2003	133	Enterobacter cloacae
ERS380592	12045_4#69	ERR486166	FKFH01000001-FKFH01000061	2003	133	Enterobacter cloacae
ERS380604	12045_4#80	ERR486177	FJWX01000001-FJWX01000066	2005	133	Enterobacter cloacae
ERS380605	12045_4#81	ERR486178	FJWU01000001-FJWU01000064	2005	133	Enterobacter cloacae
ERS380887	12045_5#67	ERR486257	FKFE01000001-FKFE01000070	2003	138	Enterobacter cloacae
ERS380645	12082_4#45	ERR486726	FKHB01000001-FKHB01000063	2004	135	Enterobacter cloacae
ERS380733	12082_4#47	ERR486728	FJYI01000001-FJYI01000048	2006	791	Enterobacter cloacae
ERS380886	12082_4#60	ERR486741	FKFF01000001-FKFF01000065	2003	133	Enterobacter cloacae
ERS380815	11983_6#96	ERR474373	FKAY01000001-FKAY01000034	2008	800	Enterobacter cloacae
ERS380728	11983_6#13	ERR474292	FJYD01000001-FJYD01000055	2006	200	Enterobacter cloacae
ERS380729	11983_6#14	ERR474293	FJYE01000001-FJYE01000044	2006	78	Enterobacter cloacae
ERS380730	11983_6#15	ERR474294	FJYF01000001-FJYF01000051	2006	108	Enterobacter cloacae
ERS380731	11983_6#16	ERR474295	FJYG01000001-FJYG01000052	2006	24	Enterobacter cloacae
ERS380732	11983_6#17	ERR474296	FJYH01000001-FJYH01000081	2006	519	Enterobacter cloacae	cloacae subsp. cloacae (G)/dissolvens (H)
ERS380779	11983_6#64	ERR474341	FJZO01000001-FJZO01000082	2007	796	Enterobacter cloacae
ERS380780	11983_6#65	ERR474342	FJZQ01000001-FJZQ01000038	2007	78	Enterobacter cloacae
ERS380781	11983_6#66	ERR474343	FJZR01000001-FJZR01000025	2007	146	Enterobacter cloacae
ERS380813	11983_6#94	ERR474371	FKAW01000001-FKAW01000036	2008	50	Enterobacter cloacae
ERS380814	11983_6#95	ERR474372	FKAX01000001-FKAX01000032	2008	800	Enterobacter cloacae
ERS380642	11983_7#22	ERR474394	FKGX01000001-FKGX01000032	2004	295	Enterobacter cloacae
ERS380643	11983_7#23	ERR474395	FKGZ01000001-FKGZ01000052	2004	133	Enterobacter cloacae
ERS380644	11983_7#24	ERR474396	FKHA01000001-FKHA01000022	2004	45	Enterobacter cloacae
ERS380589	12045_4#66	ERR486163	FKFB01000001-FKFB01000036	2003	120	Enterobacter cloacae
ERS380602	12045_4#78	ERR486175	FJXI01000001-FJXI01000035	2005	24	Enterobacter cloacae
ERS380603	12045_4#79	ERR486176	FJXB01000001-FJXB01000054	2005	78	Enterobacter cloacae
ERS380834	12045_5#17	ERR486209	FKBO01000001-FKBO01000033	2009	78	Enterobacter cloacae
ERS380874	12045_5#58	ERR486248	FJXQ01000001-FJXQ01000068	2005	133	Enterobacter cloacae
ERS380893	12045_5#71	ERR486261	FJYC01000001-FJYC01000051	2006	108	Enterobacter cloacae
ERS380882	12082_4#59	ERR486740	FJWW01000001-FJWW01000061	2005	108	Enterobacter cloacae
ERS380519	12045_4#3	ERR486103	FKFU01000001-FKFU01000041	2001	772	Enterobacter cloacae
ERS380726	11983_6#11	ERR474290	FJXZ01000001-FJXZ01000021	2006	789	Enterobacter cloacae	cloacae subsp. cloacae (G)/dissolvens (H)
ERS380727	11983_6#12	ERR474291	FJYB01000001-FJYB01000027	2006	790	Enterobacter cloacae	kobei (Q)
ERS380641	11983_7#21	ERR474393	FKGU01000001-FKGU01000054	2004	295	Enterobacter cloacae
ERS380547	12045_4#29	ERR486128	FKDP01000001-FKDP01000028	2002	62	Enterobacter cloacae
ERS380586	12045_4#63	ERR486160	FKEX01000001-FKEX01000030	2003	264	Enterobacter cloacae
ERS380587	12045_4#64	ERR486161	FKFA01000001-FKFA01000034	2003	50	Enterobacter cloacae
ERS380833	12045_5#16	ERR486208	FKBP01000001-FKBP01000072	2009	94	Enterobacter cloacae
ERS380858	12045_5#42	ERR486233	FKCW01000001-FKCW01000060	2011	97	Enterobacter cloacae
ERS380889	12045_5#69	ERR486259	FKFD01000001-FKFD01000059	2003	135	Enterobacter cloacae
ERS380901	12045_5#77	ERR486267	FKAV01000001-FKAV01000079	2008	133	Enterobacter cloacae
ERS380900	12082_4#64	ERR486745	FKIR01000001-FKIR01000025	2011	90	Enterobacter cloacae
ERS380861	12045_5#46	ERR486236	FKBV01000001-FKBV01000039	2011	90	Enterobacter cloacae
ERS380860	12045_5#45	ERR486235	FKCM01000001-FKCM01000077	2011	198	Enterobacter cloacae
ERS380856	12045_5#40	ERR486231	FKCS01000001-FKCS01000042	2011	78	Enterobacter cloacae
ERS380857	12045_5#41	ERR486232	FKDL01000001-FKDL01000043	2011	78	Enterobacter cloacae
ERS380854	12045_5#38	ERR486229	FKCO01000001-FKCO01000045	2010	68	Enterobacter cloacae
ERS380865	12045_5#50	ERR486240	FKDA01000001-FKDA01000043	2011	106	Enterobacter cloacae
ERS380852	12045_5#36	ERR486227	FKCU01000001-FKCU01000060	2010	78	Enterobacter cloacae
ERS380905	12045_5#81	ERR486271	FKCD01000001-FKCD01000055	2009	90	Enterobacter cloacae
ERS380859	12045_5#44	ERR486234	FKBY01000001-FKBY01000048	2011	144	Enterobacter cloacae
ERS380851	12045_5#35	ERR486226	FKCC01000001-FKCC01000056	2010	162	Enterobacter cloacae
ERS380847	12045_5#30	ERR486222	FKCG01000001-FKCG01000017	2010	13~	Enterobacter cloacae	ludwigii (I)
ERS380848	12045_5#32	ERR486223	FKIS01000001-FKIS01000047	2010	90	Enterobacter cloacae
ERS380849	12045_5#33	ERR486224	FKCI01000001-FKCI01000026	2010	304	Enterobacter cloacae
ERS380725	11983_6#10	ERR474289	FJYA01000001-FJYA01000064	2006	138	Enterobacter cloacae
ERS380775	11983_6#60	ERR474337	FJZM01000001-FJZM01000065	2007	168	Enterobacter cloacae
ERS380776	11983_6#61	ERR474338	FJZN01000001-FJZN01000056	2007	102	Enterobacter cloacae
ERS380724	11983_6#9	ERR474288	FJXY01000001-FJXY01000064	2006	182	Enterobacter cloacae
ERS380637	11983_7#17	ERR474389	FKGR01000001-FKGR01000021	2004	48~	Enterobacter cloacae
ERS380638	11983_7#18	ERR474390	FKGS01000001-FKGS01000039	2004	120	Enterobacter cloacae
ERS380639	11983_7#19	ERR474391	FKGV01000001-FKGV01000061	2004	133	Enterobacter cloacae
ERS380640	11983_7#20	ERR474392	FKGY01000001-FKGY01000081	2004	88	Enterobacter cloacae
ERS380681	11983_7#62	ERR474432	FJWV01000001-FJWV01000043	2005	50~	Enterobacter cloacae
ERS380682	11983_7#63	ERR474433	FJXL01000001-FJXL01000057	2005	133	Enterobacter cloacae
ERS380543	12045_4#25	ERR486124	FKIW01000001-FKIW01000050	2002	168	Enterobacter cloacae
ERS380544	12045_4#26	ERR486125	FKDN01000001-FKDN01000055	2002	233	Enterobacter cloacae
ERS380545	12045_4#27	ERR486126	FKDM01000001-FKDM01000048	2002	182	Enterobacter cloacae
ERS380546	12045_4#28	ERR486127	FKDO01000001-FKDO01000052	2002	133	Enterobacter cloacae
ERS380845	12045_5#28	ERR486220	FKCT01000001-FKCT01000078	2010	286	Enterobacter cloacae
ERS380877	12045_5#61	ERR486251	FKGT01000001-FKGT01000057	2004	108	Enterobacter cloacae
ERS380542	12082_4#39	ERR486721	FKCZ01000001-FKCZ01000076	2002	128	Enterobacter cloacae
ERS380520	12045_4#4	ERR486104	FKFW01000001-FKFW01000051	2001	133	Enterobacter cloacae
ERS380522	12045_4#6	ERR486106	FKGI01000001-FKGI01000045	2001	190	Enterobacter cloacae
ERS380841	12045_5#24	ERR486216	FKDI01000001-FKDI01000061	2010	90	Enterobacter cloacae
ERS380826	12045_5#9	ERR486201	FKBH01000001-FKBH01000034	2009	110	Enterobacter cloacae
ERS380835	12045_5#18	ERR486210	FKBQ01000001-FKBQ01000036	2009	110	Enterobacter cloacae
ERS380836	12045_5#19	ERR486211	FKIQ01000001-FKIQ01000024	2009	90	Enterobacter cloacae
ERS380523	12045_4#7	ERR486107	FKHD01000001-FKHD01000034	2001	461	Enterobacter cloacae
ERS380560	12045_4#41	ERR486139	FKEB01000001-FKEB01000042	2002	93	Enterobacter cloacae
ERS380561	12045_4#42	ERR486140	FKEC01000001-FKEC01000070	2002	135	Enterobacter cloacae
ERS380890	12082_4#61	ERR486742	FKEF01000001-FKEF01000046	2002	50	Enterobacter cloacae
ERS380711	11983_7#92	ERR474462	FJXG01000001-FJXG01000089	2005	200	Enterobacter cloacae
ERS380625	11983_7#4	ERR474377	FKGA01000001-FKGA01000039	2004	68	Enterobacter cloacae
ERS380712	11983_7#93	ERR474463	FJXN01000001-FJXN01000040	2006	108	Enterobacter cloacae
ERS380713	11983_7#94	ERR474464	FJXR01000001-FJXR01000085	2006	780	Enterobacter cloacae
ERS380660	11983_7#40	ERR474411	FKHP01000001-FKHP01000056	2004	133	Enterobacter cloacae
ERS380662	11983_7#42	ERR474413	FKHS01000001-FKHS01000090	2004	41~	Enterobacter cloacae	cloacae complex (M)
ERS380554	12045_4#37	ERR486135	FKDY01000001-FKDY01000062	2002	278	Enterobacter cloacae
ERS380838	12045_5#21	ERR486213	FKDK01000001-FKDK01000067	2009	803	Enterobacter cloacae	cloacae complex (M)
ERS380659	11983_7#39	ERR474410	FKHQ01000001-FKHQ01000098	2004	267	Enterobacter cloacae
ERS380661	11983_7#41	ERR474412	FKHR01000001-FKHR01000021	2004	46	Enterobacter cloacae
ERS380694	11983_7#75	ERR474445	FJXP01000001-FJXP01000037	2005	50	Enterobacter cloacae
ERS380555	12045_4#38	ERR486136	FKDW01000001-FKDW01000053	2002	65	Enterobacter cloacae
ERS380556	12045_4#39	ERR486137	FKDX01000001-FKDX01000056	2002	278	Enterobacter cloacae
ERS380601	12045_4#77	ERR486174	FKFQ01000001-FKFQ01000081	2003	610	Enterobacter cloacae
ERS380610	12045_4#85	ERR486182	FKFS01000001-FKFS01000086	2003	118	Enterobacter cloacae
ERS380875	12045_5#59	ERR486249	FKFR01000001-FKFR01000039	2003	421	Enterobacter cloacae
ERS380525	12045_4#10	ERR486109	FJZA01000001-FJZA01000065	2001	278	Enterobacter cloacae
ERS380650	11983_7#29	ERR474401	FKHG01000001-FKHG01000023	2004	781	Enterobacter cloacae	ludwigii (I)
ERS380846	12045_5#29	ERR486221	FKDC01000001-FKDC01000046	2010	286	Enterobacter cloacae
ERS380872	12045_5#56	ERR486246	FKDT01000001-FKDT01000013	2002	767	Enterobacter cloacae	cloacae complex (M)
ERS380884	12045_5#65	ERR486255	FKFI01000001-FKFI01000064	2003	50	Enterobacter cloacae
ERS380898	12082_4#63	ERR486744	FJZU01000001-FJZU01000026	2007	781	Enterobacter cloacae	ludwigii (I)
ERS380705	11983_7#86	ERR474456	FJWK01000001-FJWK01000061	2005	108	Enterobacter cloacae
ERS380902	12045_5#78	ERR486268	FJWM01000001-FJWM01000059	2005	108	Enterobacter cloacae
ERS380903	12045_5#79	ERR486269	FKCB01000001-FKCB01000039	2010	114	Enterobacter cloacae
ERS380804	11983_6#86	ERR474363	FKAP01000001-FKAP01000053	2007	114	Enterobacter cloacae
ERS380672	11983_7#53	ERR474423	FKIB01000001-FKIB01000024	2004	784	Enterobacter cloacae	cloacae complex (R )
ERS380673	11983_7#54	ERR474424	FKIC01000001-FKIC01000057	2004	108	Enterobacter cloacae
ERS380571	12045_4#51	ERR486148	FKEH01000001-FKEH01000058	2002	286	Enterobacter cloacae
ERS380572	12045_4#52	ERR486149	FKEG01000001-FKEG01000028	2002	774	Enterobacter cloacae
ERS380573	12045_4#53	ERR486150	FKEL01000001-FKEL01000085	2002	286	Enterobacter cloacae
ERS380574	12045_4#54	ERR486151	FKEO01000001-FKEO01000098	2002	286	Enterobacter cloacae
ERS380620	12045_4#95	ERR486192	FKGB01000001-FKGB01000037	2003	114	Enterobacter cloacae
ERS380863	12045_5#48	ERR486238	FKBU01000001-FKBU01000017	2011	151	Enterobacter cloacae
ERS380864	12045_5#49	ERR486239	FKCN01000001-FKCN01000046	2011	106	Enterobacter cloacae
ERS380853	12045_5#37	ERR486228	FKBZ01000001-FKBZ01000048	2010	66	Enterobacter cloacae
ERS380821	12082_4#54	ERR486735	FKBD01000001-FKBD01000052	2008	66	Enterobacter cloacae
ERS380822	12082_4#55	ERR486736	FKBC01000001-FKBC01000047	2008	66	Enterobacter cloacae
ERS380794	11983_6#77	ERR474354	FKAE01000001-FKAE01000032	2007	346	Enterobacter cloacae
ERS380795	11983_6#78	ERR474355	FKAG01000001-FKAG01000050	2007	50	Enterobacter cloacae
ERS380665	11983_7#46	ERR474416	FKHV01000001-FKHV01000028	2004	133	Enterobacter cloacae
ERS380700	11983_7#81	ERR474451	FJWT01000001-FJWT01000051	2005	65	Enterobacter cloacae
ERS380701	11983_7#82	ERR474452	FJXF01000001-FJXF01000062	2005	108	Enterobacter cloacae
ERS380820	12082_4#53	ERR486734	FKBB01000001-FKBB01000095	2008	422	Enterobacter cloacae	cloacae complex (M)
ERS380716	11983_6#1	ERR474281	FJWG01000001-FJWG01000025	2006	133	Enterobacter cloacae
ERS380761	11983_6#47	ERR474324	FJZF01000001-FJZF01000066	2007	104	Enterobacter cloacae
ERS380762	11983_6#48	ERR474325	FJZG01000001-FJZG01000075	2007	108	Enterobacter cloacae
ERS380764	11983_6#50	ERR474327	FJXU01000001-FJXU01000034	2006	110	Enterobacter cloacae
ERS380806	11983_6#87	ERR474364	FKAN01000001-FKAN01000066	2008	108	Enterobacter cloacae
ERS380807	11983_6#88	ERR474365	FKAO01000001-FKAO01000040	2008	104	Enterobacter cloacae
ERS380626	11983_7#5	ERR474378	FKGD01000001-FKGD01000059	2004	798	Enterobacter cloacae
ERS380715	11983_7#96	ERR474466	FJXA01000001-FJXA01000057	2006	118	Enterobacter cloacae
ERS380530	12045_4#15	ERR486114	FKDE01000001-FKDE01000062	2002	286	Enterobacter cloacae
ERS380531	12045_4#16	ERR486115	FKDD01000001-FKDD01000089	2002	803	Enterobacter cloacae	cloacae complex (M)
ERS380532	12045_4#17	ERR486116	FKCJ01000001-FKCJ01000035	2002	133	Enterobacter cloacae
ERS380576	12045_4#55	ERR486152	FKEP01000001-FKEP01000042	2003	286	Enterobacter cloacae
ERS380792	11983_6#75	ERR474352	FKAC01000001-FKAC01000014	2007	731~	Enterobacter cloacae	kobei (Q)
ERS380793	11983_6#76	ERR474353	FKAD01000001-FKAD01000019	2007	797	Enterobacter cloacae
ERS380565	12045_4#46	ERR486143	FKEI01000001-FKEI01000070	2002	108	Enterobacter cloacae
ERS380566	12045_4#47	ERR486144	FKEM01000001-FKEM01000065	2002	24	Enterobacter cloacae
ERS380567	12045_4#48	ERR486145	FKEK01000001-FKEK01000066	2002	118	Enterobacter cloacae
ERS380879	12082_4#58	ERR486739	FKHY01000001-FKHY01000107	2004	198	Enterobacter cloacae
ERS380773	11983_6#58	ERR474335	FJZL01000001-FJZL01000036	2007	133	Enterobacter cloacae
ERS380774	11983_6#59	ERR474336	FJZP01000001-FJZP01000084	2007	435	Enterobacter cloacae
ERS380635	11983_7#15	ERR474387	FKGN01000001-FKGN01000029	2004	110	Enterobacter cloacae
ERS380636	11983_7#16	ERR474388	FKGP01000001-FKGP01000023	2004	543~	Enterobacter cloacae
ERS380541	12045_4#24	ERR486123	FKIX01000001-FKIX01000074	2002	94	Enterobacter cloacae
ERS380582	12045_4#59	ERR486156	FKEV01000001-FKEV01000066	2003	114	Enterobacter cloacae
ERS380583	12045_4#60	ERR486157	FKEW01000001-FKEW01000029	2003	110	Enterobacter cloacae
ERS380584	12045_4#61	ERR486158	FKEY01000001-FKEY01000041	2003	775	Enterobacter cloacae	ludwigii (I)
ERS380585	12045_4#62	ERR486159	FKEZ01000001-FKEZ01000046	2003	108	Enterobacter cloacae
ERS380606	12045_4#82	ERR486179	FKCP01000001-FKCP01000036	2002	68	Enterobacter cloacae
ERS380832	12045_5#15	ERR486207	FKBN01000001-FKBN01000030	2009	801	Enterobacter cloacae
ERS380809	11983_6#90	ERR474367	FKAS01000001-FKAS01000041	2008	171	Enterobacter cloacae
ERS380842	12045_5#25	ERR486217	FKCR01000001-FKCR01000040	2010	78	Enterobacter cloacae
ERS380765	11983_6#51	ERR474328	FJXV01000001-FJXV01000019	2006	116	Enterobacter cloacae
ERS380766	11983_6#52	ERR474329	FJZH01000001-FJZH01000034	2007	68	Enterobacter cloacae
ERS380808	11983_6#89	ERR474366	FKAR01000001-FKAR01000077	2008	108	Enterobacter cloacae
ERS380676	11983_7#57	ERR474427	FJXK01000001-FJXK01000042	2005	134	Enterobacter cloacae
ERS380627	11983_7#6	ERR474379	FKGF01000001-FKGF01000025	2004	362~	Enterobacter cloacae	kobei (Q)
ERS380628	11983_7#7	ERR474380	FKGE01000001-FKGE01000082	2004	780	Enterobacter cloacae
ERS380629	11983_7#9	ERR474381	FKGG01000001-FKGG01000073	2004	108	Enterobacter cloacae
ERS380827	12045_5#10	ERR486202	FKBI01000001-FKBI01000047	2009	24	Enterobacter cloacae
ERS380828	12045_5#11	ERR486203	FKBJ01000001-FKBJ01000054	2009	108	Enterobacter cloacae
ERS380869	12045_5#54	ERR486244	FKDB01000001-FKDB01000057	2002	108~	Enterobacter cloacae
ERS380880	12045_5#62	ERR486252	FJWD01000001-FJWD01000017	2005	14	Enterobacter cloacae	ludwigii (I)
ERS380881	12045_5#63	ERR486253	FJXM01000001-FJXM01000058	2005	108	Enterobacter cloacae
ERS380904	12045_5#80	ERR486270	FKDF01000001-FKDF01000076	2010	108	Enterobacter cloacae
ERS380577	12082_4#41	ERR486723	FKEU01000001-FKEU01000033	2003	133	Enterobacter cloacae
ERS380767	12082_4#48	ERR486729	FJZI01000001-FJZI01000023	2007	795	Enterobacter cloacae	cloacae complex (R )
ERS380909	12082_4#67	ERR486748	FKAQ01000001-FKAQ01000048	2008	108	Enterobacter cloacae
ERS380721	11983_6#5	ERR474285	FJXX01000001-FJXX01000070	2006	134	Enterobacter cloacae
ERS380771	11983_6#56	ERR474333	FJZK01000001-FJZK01000023	2007	116	Enterobacter cloacae
ERS380811	11983_6#92	ERR474369	FKAU01000001-FKAU01000039	2008	175	Enterobacter cloacae
ERS380631	11983_7#11	ERR474383	FKGK01000001-FKGK01000066	2004	24	Enterobacter cloacae
ERS380632	11983_7#12	ERR474384	FKGM01000001-FKGM01000035	2004	90	Enterobacter cloacae
ERS380633	11983_7#13	ERR474385	FKGL01000001-FKGL01000031	2004	110	Enterobacter cloacae
ERS380634	11983_7#14	ERR474386	FKGO01000001-FKGO01000133	2004	23	Enterobacter cloacae
ERS380680	11983_7#61	ERR474431	FJWF01000001-FJWF01000047	2005	24	Enterobacter cloacae
ERS380539	12045_4#22	ERR486121	FKCY01000001-FKCY01000027	2002	102	Enterobacter cloacae
ERS380540	12045_4#23	ERR486122	FKCL01000001-FKCL01000027	2002	110	Enterobacter cloacae
ERS380581	12045_4#58	ERR486155	FKES01000001-FKES01000050	2003	24	Enterobacter cloacae
ERS380830	12045_5#13	ERR486205	FKBL01000001-FKBL01000028	2009	110	Enterobacter cloacae
ERS380831	12045_5#14	ERR486206	FKBM01000001-FKBM01000029	2009	110	Enterobacter cloacae
ERS380870	12082_4#56	ERR486737	FKCH01000001-FKCH01000038	2002	90	Enterobacter cloacae
ERS380517	12045_4#1	ERR486101	FKET01000001-FKET01000100	2001	166	Enterobacter cloacae	cloacae complex (M)
ERS380755	11983_6#40	ERR474318	FJZB01000001-FJZB01000044	2006	171	Enterobacter cloacae
ERS380757	11983_6#42	ERR474320	FJZC01000001-FJZC01000046	2006	171	Enterobacter cloacae
ERS380758	11983_6#44	ERR474321	FJZD01000001-FJZD01000036	2006	68	Enterobacter cloacae
ERS380759	11983_6#45	ERR474322	FJZE01000001-FJZE01000054	2006	794	Enterobacter cloacae
ERS380674	11983_7#55	ERR474425	FKID01000001-FKID01000049	2004	108	Enterobacter cloacae
ERS380706	11983_7#87	ERR474457	FJXH01000001-FJXH01000055	2005	65	Enterobacter cloacae
ERS380708	11983_7#89	ERR474459	FJWO01000001-FJWO01000044	2005	609	Enterobacter cloacae	cloacae subsp. cloacae (G)/dissolvens (H)
ERS380709	11983_7#90	ERR474460	FJWP01000001-FJWP01000033	2005	204	Enterobacter cloacae
ERS380621	12045_4#96	ERR486193	FKFY01000001-FKFY01000043	2003	78	Enterobacter cloacae
ERS380824	12045_5#6	ERR486199	FKBF01000001-FKBF01000054	2008	120	Enterobacter cloacae
ERS380825	12045_5#7	ERR486200	FKBG01000001-FKBG01000050	2008	102	Enterobacter cloacae
ERS380528	12045_4#13	ERR486112	FKDH01000001-FKDH01000048	2001	94	Enterobacter cloacae
ERS380529	12045_4#14	ERR486113	FKCV01000001-FKCV01000030	2001	90	Enterobacter cloacae
ERS380868	12045_5#53	ERR486243	FKDG01000001-FKDG01000062	2001	108	Enterobacter cloacae
ERS380752	11983_6#37	ERR474315	FJYZ01000001-FJYZ01000122	2006	788	Enterobacter cloacae
ERS380797	11983_6#80	ERR474357	FKAI01000001-FKAI01000057	2007	798	Enterobacter cloacae
ERS380800	11983_6#82	ERR474359	FKAK01000001-FKAK01000038	2007	798	Enterobacter cloacae
ERS380801	11983_6#83	ERR474360	FKAL01000001-FKAL01000030	2007	798	Enterobacter cloacae
ERS380802	11983_6#84	ERR474361	FKAM01000001-FKAM01000054	2007	50	Enterobacter cloacae
ERS380667	11983_7#48	ERR474418	FKHX01000001-FKHX01000053	2004	108	Enterobacter cloacae
ERS380668	11983_7#49	ERR474419	FKIA01000001-FKIA01000039	2004	78	Enterobacter cloacae
ERS380670	11983_7#51	ERR474421	FKHZ01000001-FKHZ01000041	2004	78	Enterobacter cloacae
ERS380702	11983_7#83	ERR474453	FJXS01000001-FJXS01000115	2005	788	Enterobacter cloacae
ERS380703	11983_7#84	ERR474454	FJWI01000001-FJWI01000071	2005	286	Enterobacter cloacae
ERS380704	11983_7#85	ERR474455	FJXD01000001-FJXD01000049	2005	135	Enterobacter cloacae
ERS380558	12045_4#40	ERR486138	FKDZ01000001-FKDZ01000071	2002	97~	Enterobacter cloacae
ERS380618	12045_4#93	ERR486190	FKFT01000001-FKFT01000080	2003	97~	Enterobacter cloacae
ERS380862	12045_5#47	ERR486237	FKCF01000001-FKCF01000073	2011	97~	Enterobacter cloacae
ERS380823	12045_5#5	ERR486198	FKBE01000001-FKBE01000055	2008	133	Enterobacter cloacae
ERS380891	12045_5#70	ERR486260	FKEA01000001-FKEA01000074	2002	97~	Enterobacter cloacae
ERS380798	12082_4#51	ERR486732	FKAJ01000001-FKAJ01000044	2007	78	Enterobacter cloacae
ERS380751	11983_6#36	ERR474314	FJYY01000001-FJYY01000027	2006	793	Enterobacter cloacae
ERS380796	11983_6#79	ERR474356	FKAH01000001-FKAH01000075	2007	118	Enterobacter cloacae
ERS380666	11983_7#47	ERR474417	FKHW01000001-FKHW01000050	2004	104	Enterobacter cloacae
ERS380617	12045_4#92	ERR486189	FKFX01000001-FKFX01000110	2003	778	Enterobacter cloacae
ERS380866	12045_5#51	ERR486241	FKEJ01000001-FKEJ01000039	2002	106	Enterobacter cloacae
ERS380892	12082_4#62	ERR486743	FJWC01000001-FJWC01000032	2005	787	Enterobacter cloacae
ERS390833	12169_4#67	ERR486750	FKGW01000001-FKGW01003704	2002	135~	Enterobacter cloacae
ERS380745	11983_6#29	ERR474308	FJYU01000001-FJYU01000034	2006	190	Enterobacter cloacae
ERS380747	11983_6#32	ERR474310	FJYW01000001-FJYW01000040	2006	177	Enterobacter cloacae
ERS380791	11983_6#74	ERR474351	FKAB01000001-FKAB01000043	2007	66	Enterobacter cloacae
ERS380663	11983_7#44	ERR474414	FKHT01000001-FKHT01000048	2004	65	Enterobacter cloacae
ERS380664	11983_7#45	ERR474415	FKHU01000001-FKHU01000098	2004	395	Enterobacter cloacae
ERS380746	11983_6#30	ERR474309	FJYV01000001-FJYV01000026	2006	544	Enterobacter cloacae
ERS380748	11983_6#33	ERR474311	FJYX01000001-FJYX01000054	2006	125	Enterobacter cloacae	kobei (Q)
ERS380564	12045_4#45	ERR486142	FKEE01000001-FKEE01000021	2002	773	Enterobacter cloacae	kobei (Q)
ERS380611	12045_4#86	ERR486183	FKFV01000001-FKFV01000078	2003	24	Enterobacter cloacae
ERS380743	11983_6#27	ERR474306	FJYS01000001-FJYS01000020	2006	782	Enterobacter cloacae
ERS380623	11983_7#2	ERR474375	FKGC01000001-FKGC01000085	2003	135	Enterobacter cloacae
ERS380624	11983_7#3	ERR474376	FKFZ01000001-FKFZ01000100	2003	779	Enterobacter cloacae
ERS380657	11983_7#37	ERR474408	FKHN01000001-FKHN01000025	2004	742	Enterobacter cloacae
ERS380658	11983_7#38	ERR474409	FKHO01000001-FKHO01000017	2004	782	Enterobacter cloacae
ERS380691	11983_7#72	ERR474442	FJWS01000001-FJWS01000065	2005	93	Enterobacter cloacae
ERS380692	11983_7#73	ERR474443	FJWH01000001-FJWH01000061	2005	786	Enterobacter cloacae
ERS380693	11983_7#74	ERR474444	FJWQ01000001-FJWQ01000105	2005	779	Enterobacter cloacae
ERS380908	12082_4#66	ERR486747	FKAA01000001-FKAA01000052	2007	50	Enterobacter cloacae
ERS380742	11983_6#26	ERR474305	FJYT01000001-FJYT01000043	2006	50	Enterobacter cloacae
ERS380656	11983_7#36	ERR474407	FKHM01000001-FKHM01000042	2004	108	Enterobacter cloacae
ERS380690	11983_7#71	ERR474441	FJWE01000001-FJWE01000013	2005	785	Enterobacter cloacae
ERS380600	12045_4#76	ERR486173	FKFP01000001-FKFP01000014	2003	777	Enterobacter cloacae	kobei (Q)
ERS380894	12045_5#72	ERR486262	FJYR01000001-FJYR01000047	2006	133	Enterobacter cloacae
ERS380810	11983_6#91	ERR474368	FKAT01000001-FKAT01000059	2008	133	Enterobacter cloacae
ERS380829	12045_5#12	ERR486204	FKBK01000001-FKBK01000051	2009	598	Enterobacter cloacae	cloacae complex (L)
ERS380717	11983_6#2	ERR474282	FJXJ01000001-FJXJ01000040	2006	94	Enterobacter cloacae
ERS380718	11983_6#3	ERR474283	FJWN01000001-FJWN01000061	2006	108	Enterobacter cloacae
ERS380768	11983_6#53	ERR474330	FJZJ01000001-FJZJ01000051	2007	133	Enterobacter cloacae
ERS380630	11983_7#10	ERR474382	FKGH01000001-FKGH01000040	2004	93	Enterobacter cloacae
ERS380677	11983_7#58	ERR474428	FJWL01000001-FJWL01000055	2005	94	Enterobacter cloacae
ERS380534	12045_4#18	ERR486117	FKBW01000001-FKBW01000035	2002	68	Enterobacter cloacae
ERS380535	12045_4#19	ERR486118	FKBX01000001-FKBX01000030	2002	264	Enterobacter cloacae
ERS380536	12045_4#20	ERR486119	FKCK01000001-FKCK01000037	2002	68	Enterobacter cloacae
ERS380537	12045_4#21	ERR486120	FKCE01000001-FKCE01000032	2002	68	Enterobacter cloacae
ERS380579	12045_4#56	ERR486153	FKEQ01000001-FKEQ01000053	2003	94	Enterobacter cloacae
ERS380580	12045_4#57	ERR486154	FKER01000001-FKER01000051	2003	68	Enterobacter cloacae
ERS380843	12045_5#26	ERR486218	FKCQ01000001-FKCQ01000064	2010	168	Enterobacter cloacae
ERS380844	12045_5#27	ERR486219	FKCA01000001-FKCA01000030	2010	90	Enterobacter cloacae
ERS380876	12045_5#60	ERR486250	FKGJ01000001-FKGJ01000061	2004	94	Enterobacter cloacae
ERS380538	12082_4#38	ERR486720	FKDJ01000001-FKDJ01000049	2002	108	Enterobacter cloacae
ERS380578	12082_4#42	ERR486724	FKEN01000001-FKEN01000035	2003	68	Enterobacter cloacae
ERS380719	12082_4#46	ERR486727	FJXW01000001-FJXW01000069	2006	94	Enterobacter cloacae
ERS380512	11983_5#92	ERR474276	FJXO01000001-FJXO01000057	2001	94	Enterobacter cloacae
ERS380513	11983_5#93	ERR474277	FKAF01000001-FKAF01000061	2001	94	Enterobacter cloacae

## Sheet: Table S4
lane ID	sample ID	run ID	strain	ResearchID	Month	SampleSite	species	Enterobacter cluster	pacbio ERS	year	two-year block	ST	aminoglycoside.AAC.3..IIa	aminoglycoside.AAC.6...Ib.cr	aminoglycoside.AAC.6...IIa	aminoglycoside.AAC.6...IIc	aminoglycoside.aadA1	aminoglycoside.aadA16	aminoglycoside.aadA2	aminoglycoside.aadA5	aminoglycoside.ANT.2....Ia	aminoglycoside.APH.3...Ia	aminoglycoside.armA	aminoglycoside.Sat.1	aminoglycoside.strA.APH.3....Ib.	aminoglycoside.strB.APH.6..Id.	beta.lact.ampC.	beta.lact.ampH	beta.lact.CARB.12	beta.lact.CTX.M.15	beta.lact.CTX.M.9	beta.lact.DHA.1	beta.lact.IMP.1	beta.lact.KPC.2	beta.lact.NDM.1	beta.lact.OKP.B.1	beta.lact.OXA.1	beta.lact.OXA.10	beta.lact.OXA.9	beta.lact.SHV.	beta.lact.TEM.95	fluoroquinolone.oqxA	fluoroquinolone.oqxB	fluoroquinolone.qnrA	fluoroquinolone.qnrB.	fluoroquinolone.qnrS	macrolide.mphA	macrolide.mphD	macrolide.msrE
9664_8#8	ERS218051	ERR304795	Ecl134	AECRH101139	49	BLOOD	Enterobacter cloacae	hormachei (D)		2010	2009-10	145	no	no	no	no	no	no	no	no	no	no	no	no	no	no	yes	no	no	no	no	no	no	no	no	no	no	no	no	no	no	no	partial	no	no	no	no	no	no
9716_2#15	ERS217789	ERR311482	Ecl2	AECRH120514	70	BLOOD	Enterobacter cloacae	hormaechei subsp. steigerwaltii (B)		2011	2011-12	106	yes	yes	no	no	yes	no	no	no	no	no	no	no	yes	yes	yes	no	no	no	no	no	no	no	no	no	no	no	no	no	interrupted	partial	partial	no	no	no	no	no	no
9716_2#18	ERS217792	ERR311485	Ecl3	AECRH067891	1	BLOOD	Enterobacter cloacae	hormaechei subsp. steigerwaltii (B)		2006	2006-7	133	no	no	no	no	no	no	no	no	no	no	no	no	no	no	yes	no	no	no	no	no	no	no	no	no	no	no	no	no	partial	partial	partial	no	no	no	no	no	no
9716_2#19	ERS217793	ERR311486	Ecl4	AECRH076947	5	BLOOD	Enterobacter cloacae	hormachei (D)		2006	2006-7	78	yes	no	no	no	no	no	no	no	no	partial	no	no	yes	yes	yes	no	no	no	no	no	no	no	no	no	no	no	no	yes	yes	partial	partial	no	no	no	yes	no	no
9716_2#2	ERS217776	ERR311469	Ecl1	AECRH127653	67	SCREENING	Enterobacter aerogenes	aerogenes		2011	2011-12	248~	no	no	no	no	no	no	no	no	no	no	no	no	no	no	yes	no	no	no	no	no	no	no	no	no	no	no	no	no	no	no	no	no	no	no	no	no	no
9716_2#20	ERS217794	ERR311487	Ecl5	AECRH072386	8	BLOOD	Enterobacter cloacae	hormachei (D)		2006	2006-7	118	no	yes	no	yes	yes	no	yes	no	no	yes	no	no	yes	yes	yes	no	no	no	no	no	no	no	no	no	no	no	no	yes	yes	partial	partial	no	yes	no	no	no	no
9716_2#21	ERS217795	ERR311488	Ecl6	AECRH074407	10	BLOOD	Enterobacter cloacae	hormaechei subsp. steigerwaltii (B)		2006	2006-7	124	no	no	no	no	no	no	no	no	no	no	no	no	no	no	yes	no	no	no	no	no	no	no	no	no	no	no	no	no	no	partial	partial	no	no	no	no	no	no
9716_2#22	ERS217796	ERR311489	Ecl7	AECRH076558	11	BLOOD	Enterobacter cloacae	xiangfangensis (A)		2006	2006-7	264	no	no	no	no	no	no	no	no	no	no	no	no	no	no	yes	no	no	no	no	no	no	no	no	no	no	no	no	partial	no	no	partial	no	no	no	no	no	no
9716_2#23	ERS217797	ERR311490	Ecl8	AECRH078267	12	BLOOD	Enterobacter cloacae	hormachei (D)		2007	2006-7	310	no	no	no	no	no	no	no	no	no	no	no	no	no	no	yes	no	no	no	no	no	no	no	no	no	no	no	no	no	no	partial	partial	no	no	no	no	no	no
9716_2#24	ERS217798	ERR311491	Ecl9	AECRH078541	12	BLOOD	Enterobacter cloacae	hormachei (D)		2007	2006-7	135	no	no	no	no	no	no	no	no	no	no	no	no	no	no	yes	no	no	no	no	no	no	no	no	no	no	no	no	no	no	partial	partial	no	partial	no	no	no	no
9716_2#25	ERS217799	ERR311492	Ecl10	AECRH073546	12	C.S.F.	Enterobacter cloacae	cloacae (this study I)		2007	2006-7	94	no	yes_nonunique	no	no	yes_nonunique	no	no	no	no	yes	no	yes	no	no	yes	no	no	no	no	no	yes	no	no	no	no	no	yes	yes	yes	partial	partial	yes	no	no	no	no	no
9716_2#26	ERS217800	ERR311493	Ecl11	AECRH072370	2	URINE	Enterobacter cloacae	hormachei (D)		2006	2006-7	118	no	no	no	no	yes	no	yes	no	yes	no	no	no	no	no	yes	no	no	no	yes	no	no	no	no	no	no	no	no	no	no	partial	partial	yes	no	no	no	no	no
9716_2#27	ERS217801	ERR311494	Ecl12	AECRH075946	4	GROIN	Enterobacter cloacae	hormachei (D)		2006	2006-7	118	no	yes	no	yes	yes	no	yes	no	no	yes	no	no	yes	yes	yes	no	no	no	no	no	no	no	no	no	no	no	no	yes	yes	no	partial	no	yes	no	no	no	no
9716_2#28	ERS217802	ERR311495	Ecl13	AECRH080472	14	BLOOD	Enterobacter cloacae	hormaechei subsp. steigerwaltii (B)		2007	2006-7	133	no	yes	no	no	yes	no	yes_nonunique	no	yes	no	no	partial	no	no	yes	no	no	no	no	no	no	no	no	no	no	yes	no	yes	no	partial	partial	yes	no	no	no	no	no
9716_2#29	ERS217803	ERR311496	Ecl14	AECRH081774	15	BLOOD	Enterobacter cloacae	ludwigii (I)		2007	2006-7	253	no	no	no	no	no	no	no	no	no	no	no	no	partial	no	yes	no	no	no	no	no	no	no	no	no	no	no	no	no	no	no	partial	no	no	no	no	no	no
9716_2#30	ERS217804	ERR311497	Ecl15	AECRH082611	15	BLOOD	Enterobacter cloacae	hormachei (D)		2007	2006-7	286	no	no	no	no	no	no	no	no	no	no	no	no	no	no	yes	no	no	no	no	no	no	no	no	no	no	no	no	no	no	partial	partial	no	no	no	no	no	no
9716_2#31	ERS217805	ERR311498	Ecl16	AECRH087567	18	BLOOD	Enterobacter cloacae	ludwigii (I)		2007	2006-7	253~	no	no	no	no	no	no	no	no	no	no	no	no	no	no	yes	no	no	no	no	no	no	no	no	no	no	no	no	no	no	no	partial	no	no	no	no	no	no
9716_2#32	ERS217806	ERR311499	Ecl17	AECRH088742	19	BLOOD	Enterobacter cloacae	hormachei subsp. oharae (C)		2007	2006-7	756	no	no	no	no	no	no	no	no	no	no	no	no	no	no	yes	no	no	no	no	no	no	no	no	no	no	no	no	no	no	no	partial	no	no	no	no	no	no
9716_2#33	ERS217807	ERR311500	Ecl18	AECRH080056	19	BLOOD	Enterobacter cloacae	hormaechei subsp. steigerwaltii (B)		2007	2006-7	50	no	no	no	no	no	no	no	no	no	no	no	no	no	no	yes	no	no	no	no	no	no	no	no	no	no	no	no	no	no	no	partial	no	no	no	no	no	no
9716_2#34	ERS217808	ERR311501	Ecl19	AECRH082005	21	BLOOD	Enterobacter cloacae	hormaechei subsp. steigerwaltii (B)		2007	2006-7	50	no	no	no	no	no	no	no	no	no	no	no	no	no	no	yes	no	no	no	no	no	no	no	no	no	no	no	no	no	no	partial	partial	no	no	no	no	no	no
9716_2#35	ERS217809	ERR311502	Ecl20	AECRH083303	21	BLOOD	Enterobacter cloacae	hormaechei subsp. steigerwaltii (B)		2007	2006-7	90	no	no	no	no	no	no	no	no	no	no	no	no	no	no	yes	no	no	no	no	no	no	no	no	no	no	no	no	no	no	no	no	no	no	no	no	no	no
9716_2#36	ERS217810	ERR311503	Ecl21	AECRH086146	23	BLOOD	Enterobacter cloacae	xiangfangensis (A)	ERS1884380	2007	2006-7	418	yes	partial	no	no	yes	no	no	no	no	no	no	no	yes	yes	yes	no	no	yes	no	no	no	no	no	no	no	no	no	no	yes	no	partial	no	interrupted	no	no	no	no
9716_2#37	ERS217811	ERR311504	Ecl22	AECRH086356	23	BLOOD	Enterobacter cloacae	hormaechei subsp. steigerwaltii (B)		2007	2006-7	133	no	no	no	no	no	no	no	no	no	no	no	no	no	no	yes	no	no	no	no	no	no	no	no	no	no	no	no	no	no	no	partial	no	no	no	no	no	no
9716_2#38	ERS217812	ERR311505	Ecl23	AECRH087010	24	BLOOD	Enterobacter cloacae	hormaechei subsp. steigerwaltii (B)		2008	2007-8	50	no	no	no	no	no	no	no	no	no	no	no	no	no	no	yes	no	no	no	no	no	no	no	no	no	no	no	no	no	no	no	partial	no	no	no	no	no	no
9716_2#39	ERS217813	ERR311506	Ecl24	AECRH0896061	25	BLOOD	Enterobacter cloacae	cloacae (this study I)		2008	2007-8	94	no	yes_nonunique	no	no	yes	no	no	no	no	no	no	yes	no	no	yes	no	no	no	no	no	yes	no	no	no	no	no	yes	yes	yes	no	partial	yes	no	no	no	no	no
9716_2#40	ERS217814	ERR311507	Ecl25	AECRH0896062	25	BLOOD	Enterobacter cloacae	cloacae (this study I)		2008	2007-8	94	no	yes_nonunique	no	no	yes	no	no	no	no	no	no	yes	no	no	yes	no	no	no	no	no	yes	no	no	no	no	no	yes	yes	yes	partial	partial	yes	no	no	no	no	no
9716_2#41	ERS217815	ERR311508	Ecl26	AECRH089803	25	BLOOD	Enterobacter cloacae	hormaechei subsp. steigerwaltii (B)		2008	2007-8	124	no	partial	no	no	no	no	no	no	no	no	no	no	partial	partial	yes	partial	no	no	no	no	no	no	no	no	no	no	no	no	no	partial	partial	no	no	no	no	no	no
9716_2#43	ERS217817	ERR311510	Ecl27	AECRH082119	22	C.S.F.	Enterobacter cloacae	hormachei (D)		2007	2006-7	145	no	no	no	no	no	no	no	no	no	no	no	no	no	partial	yes	no	no	no	no	no	no	no	no	no	no	no	no	no	no	partial	partial	no	no	no	no	no	no
9716_2#44	ERS217818	ERR311511	Ecl28	AECRH090293	26	BLOOD	Enterobacter cloacae	cloacae (this study I)		2008	2007-8	94	no	yes_nonunique	no	no	yes	no	no	no	no	no	no	yes	no	no	yes	no	no	no	no	no	yes	no	no	no	no	no	yes	yes	yes	partial	partial	yes	no	no	no	no	no
9716_2#45	ERS217819	ERR311512	Ecl29	AECRH0927631	27	BLOOD	Enterobacter cloacae	hormaechei subsp. steigerwaltii (B)		2008	2007-8	45	no	no	no	no	no	no	no	no	no	no	no	no	yes	yes	yes	no	no	no	no	no	no	no	no	no	no	no	no	no	yes	partial	partial	no	no	no	no	no	no
9716_2#47	ERS217821	ERR311514	Ecl30	AECRH095030	28	BLOOD	Enterobacter cloacae	hormaechei subsp. steigerwaltii (B)		2008	2007-8	175	no	no	no	no	yes	no	yes	no	yes	no	no	no	no	no	yes	no	no	no	yes	no	no	no	no	no	no	no	no	yes	no	no	no	yes	no	no	no	no	no
9716_2#48	ERS217822	ERR311515	Ecl31	AECRH0996111	30	BLOOD	Enterobacter cloacae	hormachei (D)		2008	2007-8	168	no	no	no	no	no	no	no	no	no	no	no	no	no	no	yes	no	no	no	no	no	no	no	no	no	no	no	no	no	no	no	partial	no	no	no	no	no	no
9716_2#51	ERS217825	ERR311518	Ecl32	AECRH098828	31	BLOOD	Enterobacter cloacae	hormachei (D)		2008	2007-8	278	no	no	no	no	yes	no	yes	no	yes	no	no	no	no	no	yes	no	no	no	yes	no	no	no	no	no	no	no	no	yes	no	partial	partial	no	no	no	no	no	no
9716_2#52	ERS217826	ERR311519	Ecl33	AECRH098874	31	BLOOD	Enterobacter cloacae	hormaechei subsp. steigerwaltii (B)		2008	2007-8	335	no	no	no	no	no	no	no	no	no	no	no	no	no	no	yes	no	no	no	no	no	no	no	no	no	no	no	no	no	no	partial	partial	no	no	no	no	no	no
9716_2#53	ERS217827	ERR311520	Ecl34	AECRH098908	31	BLOOD	Enterobacter cloacae	hormachei (D)		2008	2007-8	97~	no	no	no	no	no	no	no	no	no	no	no	no	no	no	yes	no	no	no	no	no	no	no	no	no	no	no	no	no	no	no	partial	no	no	no	no	no	no
9716_2#54	ERS217828	ERR311521	Ecl35	AECRH091441	32	BLOOD	Enterobacter cloacae	hormachei (D)		2008	2007-8	363~	no	no	no	no	no	no	no	no	no	no	no	no	no	no	yes	no	no	no	no	no	no	no	no	no	no	no	no	no	no	partial	partial	no	no	no	no	no	no
9716_2#55	ERS217829	ERR311522	Ecl36	AECRH092027	32	BLOOD	Enterobacter cloacae	hormachei (D)		2008	2007-8	168	no	no	no	no	no	no	no	no	no	no	no	no	no	no	yes	no	no	no	no	no	no	no	no	no	no	no	no	no	no	no	partial	no	no	no	no	no	no
9716_2#56	ERS217830	ERR311523	Ecl37	AECRH093320	33	BLOOD	Enterobacter cloacae	cloacae subsp. cloacae (G)/dissolvens (H)		2008	2007-8	757	no	no	no	no	no	no	no	no	no	no	no	no	no	no	partial	no	no	no	no	no	no	no	no	no	no	no	no	no	no	no	partial	no	no	no	no	no	no
9716_2#57	ERS217831	ERR311524	Ecl38	AECRH097592	36	BLOOD	Enterobacter cloacae	hormaechei subsp. steigerwaltii (B)		2009	2009-10	175	partial	no	no	no	no	no	no	no	no	partial	no	no	partial	partial	yes	no	no	partial	no	no	no	no	no	no	partial	no	no	partial	no	partial	partial	no	partial	no	partial	no	no
9716_2#58	ERS217832	ERR311525	Ecl39	AECRH097902	36	BLOOD	Enterobacter cloacae	hormachei (D)		2009	2009-10	78	yes	no	no	no	no	no	no	no	no	partial	no	no	yes	yes	yes	no	no	no	no	no	no	no	no	no	no	no	no	yes	yes	partial	partial	no	no	no	yes	no	no
9716_2#60	ERS217834	ERR311527	Ecl40	AECRH090754	29	ABDOMEN	Enterobacter cloacae	hormachei (D)		2008	2007-8	764	no	partial	no	no	no	no	no	no	no	no	no	no	no	no	yes	no	no	no	no	no	no	no	no	no	no	no	no	no	partial	partial	partial	no	no	no	no	no	no
9716_2#61	ERS217835	ERR311528	Ecl41	AECRH100661	38	BLOOD	Enterobacter cloacae	kobei (Q)		2009	2009-10	863~	no	no	no	no	no	no	no	no	no	no	no	no	no	no	yes	no	no	no	no	no	no	no	no	no	no	no	no	no	no	no	partial	no	no	no	no	no	no
9716_2#62	ERS217836	ERR311529	Ecl42	AECRH102379	39	BLOOD	Enterobacter cloacae	hormachei (D)		2009	2009-10	286	partial	partial	no	no	no	no	no	no	no	no	no	no	partial	no	yes	partial	no	no	no	no	no	no	no	no	partial	no	no	no	fragmented	partial	partial	no	partial	no	no	no	no
9716_2#63	ERS217837	ERR311530	Ecl43	AECRH103098	45	BLOOD	Enterobacter cloacae	hormachei (D)		2009	2009-10	278	no	no	no	no	no	no	no	no	no	no	no	no	no	no	yes	no	no	no	no	no	no	no	no	no	no	no	no	no	no	partial	partial	no	no	yes	no	no	no
9716_2#64	ERS217838	ERR311531	Ecl44	AECRH104707	46	BLOOD	Enterobacter cloacae	hormachei (D)		2009	2009-10	97	no	no	no	no	no	no	no	no	no	no	no	no	no	no	yes	no	no	no	no	no	no	no	no	no	no	no	no	no	no	no	partial	no	no	no	no	no	no
9716_2#65	ERS217839	ERR311532	Ecl45	AECRH106614	47	BLOOD	Enterobacter cloacae	hormaechei subsp. steigerwaltii (B)		2009	2009-10	141	no	no	no	no	yes	no	yes_nonunique	no	no	no	no	yes	no	no	yes	no	no	no	no	no	no	no	no	no	no	no	no	no	no	partial	partial	no	no	no	no	no	no
9716_2#66	ERS217840	ERR311533	Ecl46	AECRH107195	47	BLOOD	Enterobacter cloacae	hormachei (D)		2009	2009-10	168	no	no	no	no	no	no	no	no	no	no	no	no	no	partial	yes	no	no	no	no	no	no	no	no	no	no	no	no	no	no	partial	partial	no	no	no	no	no	no
9716_2#68	ERS217842	ERR311535	Ecl47	AECRH100252	41	BREAST	Enterobacter cloacae	hormachei (D)		2009	2009-10	104	no	no	no	no	yes	no	yes	no	yes	no	no	no	no	no	yes	no	no	no	yes	no	no	no	no	no	no	no	no	yes	no	no	no	yes	no	no	no	no	no
9716_2#69	ERS217843	ERR311536	Ecl48	AECRH100187	47	Drain	Enterobacter cloacae	hormaechei subsp. steigerwaltii (B)		2009	2009-10	758	no	no	no	no	no	no	no	no	no	no	no	no	partial	no	yes	no	no	no	no	no	no	no	no	no	no	no	no	no	no	no	partial	no	no	no	no	no	no
9716_2#70	ERS217844	ERR311537	Ecl49	AECRH105980	49	UNSPECIFIED	Enterobacter cloacae	hormachei subsp. oharae (C)		2010	2009-10	108	no	no	no	no	yes	no	yes	no	yes	no	no	no	no	no	yes	no	no	no	yes	no	no	no	no	no	no	no	no	no	no	partial	partial	yes	no	no	no	no	no
9716_2#71	ERS217845	ERR311538	Ecl50	AECRH110512	50	BLOOD	Enterobacter cloacae	hormachei (D)		2010	2009-10	97	no	no	no	no	no	no	no	no	no	no	no	no	no	no	yes	no	no	no	no	no	no	no	no	no	no	no	no	no	no	partial	partial	no	no	no	no	no	no
9716_2#72	ERS217846	ERR311539	Ecl51	AEKRH112554	51	BLOOD	Enterobacter sp.	n.a.		2010	2009-10	31~	no	no	no	no	no	no	no	no	no	no	no	no	no	no	yes	no	no	no	no	no	no	no	no	no	no	no	no	no	no	partial	partial	no	no	no	no	no	no
9716_2#73	ERS217847	ERR311540	Ecl52	AECRH112808	57	BLOOD	Enterobacter cloacae	kobei (Q)		2010	2009-10	759	no	no	no	no	no	no	no	no	no	no	no	no	no	no	yes	no	no	no	no	no	no	no	no	no	no	no	no	no	no	no	partial	no	no	no	no	no	no
9716_2#74	ERS217848	ERR311541	Ecl53	AECRH113649	57	BLOOD	Enterobacter cloacae	cloacae (this study II)		2010	2009-10	68~	no	no	no	no	no	no	no	no	no	no	no	no	no	no	yes	no	no	no	no	no	no	no	no	no	no	no	no	no	no	no	partial	no	no	no	no	no	no
9716_2#75	ERS217849	ERR311542	Ecl54	AECRH116194	59	BLOOD	Enterobacter cloacae	hormaechei subsp. steigerwaltii (B)		2010	2009-10	175	no	no	no	no	yes	no	yes	no	yes	no	no	no	no	no	yes	no	no	no	yes	no	no	no	no	no	no	no	no	partial	no	no	no	partial	no	no	no	no	no
9716_2#76	ERS217850	ERR311543	Ecl55	AECRH117065	59	BLOOD	Enterobacter cloacae	hormachei (D)	ERS1875662	2010	2009-10	104	no	no	no	no	no	no	no	no	no	no	no	no	no	no	yes	no	no	no	no	no	no	no	no	no	no	no	no	no	no	no	partial	no	no	no	no	no	no
9716_2#77	ERS217851	ERR311544	Ecl56	AECRH117115	59	BLOOD	Enterobacter cloacae	hormaechei subsp. steigerwaltii (B)		2010	2009-10	133	yes	yes	no	no	yes	no	no	no	no	no	no	no	yes	yes	yes	no	no	yes	no	no	no	no	no	no	yes	no	no	no	yes	no	partial	no	interrupted	no	no	no	no
9716_2#78	ERS217852	ERR311545	Ecl57	AECRH110081	60	BLOOD	Enterobacter cloacae	hormaechei subsp. steigerwaltii (B)		2011	2011-12	133	yes	yes	no	no	yes	no	no	no	no	no	no	no	yes	yes	yes	no	no	yes	no	no	no	no	no	no	yes	no	no	no	yes	no	partial	no	interrupted	no	no	no	no
9716_2#79	ERS217853	ERR311546	Ecl58	AECRH110241	60	BLOOD	Enterobacter cloacae	hormachei (D)		2011	2011-12	102	no	no	no	no	no	no	no	no	no	no	no	no	no	no	yes	no	no	no	no	no	no	no	no	no	no	no	no	no	no	no	partial	no	no	no	no	no	no
9716_2#80	ERS217854	ERR311547	Ecl59	AECRH110317	51	TOE	Enterobacter cloacae	hormaechei subsp. steigerwaltii (B)		2010	2009-10	62	no	no	no	no	no	no	no	no	no	no	no	no	no	no	yes	no	no	no	no	no	no	no	no	no	no	no	no	no	no	no	partial	no	no	no	no	no	no
9716_2#81	ERS217855	ERR311548	Ecl60	AECRH116456	59	LEG	Enterobacter cloacae	hormaechei subsp. steigerwaltii (B)		2010	2009-10	45	partial	no	no	no	no	partial	no	no	no	no	no	no	yes	yes	yes	partial	no	partial	no	no	no	no	no	no	partial	no	no	partial	yes	partial	partial	no	no	no	no	no	no
9716_2#82	ERS217856	ERR311549	Ecl61	AECRH113891	59	KNEE	Enterobacter cloacae	hormaechei subsp. steigerwaltii (B)		2010	2009-10	133	no	no	no	no	no	no	no	no	no	no	no	no	no	no	yes	no	no	no	no	no	no	no	no	no	no	no	no	no	no	no	partial	no	no	no	no	no	no
9716_2#84	ERS217858	ERR311551	Ecl62	AECRH110627	60	BRONCHO-ALVEOLAR LAVAGE	Enterobacter cloacae	hormaechei subsp. steigerwaltii (B)		2011	2011-12	133	yes	yes	no	no	yes	no	no	no	no	no	no	no	yes	yes	yes	no	no	yes	no	no	partial	no	no	no	yes	no	no	no	yes	no	partial	no	interrupted	no	no	no	no
9716_2#85	ERS217859	ERR311552	Ecl63	AEKRH110763	60	BRONCHO-ALVEOLAR LAVAGE	Enterobacter cloacae	cloacae subsp. cloacae (G)/dissolvens (H)		2011	2011-12	760	partial	no	no	no	no	no	no	no	no	no	no	no	yes	yes	partial	partial	no	partial	no	no	no	no	no	no	partial	no	no	partial	yes	partial	partial	no	partial	no	no	no	no
9716_2#86	ERS217860	ERR311553	Ecl64	AECRH110503	53	PELVIS	Enterobacter cloacae	hormachei subsp. oharae (C)		2010	2009-10	108	no	no	no	no	no	no	no	no	no	no	no	no	no	no	yes	no	no	no	no	no	no	no	no	no	no	no	no	no	no	partial	partial	no	no	no	no	no	no
9716_2#88	ERS217862	ERR311555	Ecl65	AECRH126820	64	BLOOD	Enterobacter cloacae	hormachei (D)		2011	2011-12	310	no	partial	no	no	partial	no	no	no	no	no	no	no	no	no	yes	no	no	no	no	no	no	no	no	no	no	no	no	no	partial	no	partial	no	no	no	no	no	no
9716_2#90	ERS217864	ERR311557	Ecl66	AECRH123823	66	STERILE FLUID	Enterobacter cloacae	cloacae subsp. cloacae (G)/dissolvens (H)		2011	2011-12	765	no	no	no	no	no	no	no	no	no	no	no	no	no	no	partial	no	no	no	no	no	no	no	no	no	no	no	no	no	no	no	partial	no	no	no	no	no	no
9716_2#91	ERS217865	ERR311558	Ecl67	AECRH129421	62	ANKLE	Enterobacter cloacae	hormaechei subsp. steigerwaltii (B)		2011	2011-12	762	no	no	no	no	no	no	no	no	no	no	no	no	no	no	yes	no	no	no	no	no	no	no	no	no	no	no	no	no	no	partial	partial	no	no	no	no	no	no
9716_2#92	ERS217866	ERR311559	Ecl68	AECRH123791	64	PELVIS	Enterobacter cloacae	hormaechei subsp. steigerwaltii (B)		2011	2011-12	762	no	no	no	no	no	no	no	no	no	no	no	no	no	no	yes	no	no	no	no	no	no	no	no	no	no	no	no	no	no	partial	partial	no	no	no	no	no	no
9716_2#93	ERS217867	ERR311560	Ecl69	AECRH123957	64	FOREARM	Enterobacter cloacae	hormachei (D)		2011	2011-12	763	no	no	no	no	no	no	no	no	no	no	no	no	no	no	yes	no	no	no	no	no	no	no	no	no	no	no	no	no	no	partial	partial	no	no	no	no	no	no
9776_7#11	ERS217880	ERR314405	Ecl72	AECRH128268	72	SPUTUM	Enterobacter cloacae	hormachei (D)		2012	2011-12	145	no	no	no	partial	no	no	partial	no	no	no	no	no	no	no	yes	no	no	no	no	no	no	no	no	no	no	no	no	no	partial	partial	partial	no	no	no	no	no	no
9776_7#12	ERS217881	ERR314406	Ecl73	AECRH123217	71	BLOOD	Enterobacter cloacae	hormachei (D)		2011	2011-12	102	no	no	no	no	yes	no	yes	no	no	no	no	no	no	no	yes	no	no	no	no	no	no	no	no	no	no	no	no	partial	no	no	partial	no	no	no	no	no	no
9776_7#15	ERS217884	ERR314409	Ecl74	AECRH122210	73	SPUTUM	Enterobacter cloacae	hormachei subsp. oharae (C)		2012	2011-12	108	no	no	no	no	no	no	no	no	no	no	no	no	no	no	yes	no	no	no	no	no	no	no	no	no	no	no	no	no	no	partial	partial	no	no	no	no	no	no
9776_7#16	ERS217885	ERR314410	Ecl75	AECRH131200	74	URINE	Enterobacter cloacae	hormachei subsp. oharae (C)		2012	2011-12	108	no	no	no	no	no	no	no	no	no	no	no	no	no	no	yes	no	no	no	no	no	no	no	no	no	no	no	no	no	no	partial	partial	no	no	no	no	no	no
9776_7#17	ERS217886	ERR314411	Ecl76	AECRH122383	73	SCREENING	Enterobacter cloacae	hormachei (D)		2012	2011-12	145	no	yes	no	no	no	no	no	no	no	no	no	no	yes	yes	yes	no	no	yes	no	no	no	no	no	no	no	no	no	no	yes	partial	partial	no	no	no	no	no	no
9776_7#19	ERS217888	ERR314413	Ecl77	AECRH130524	74	BLOOD	Enterobacter cloacae	hormachei (D)		2012	2011-12	568	no	no	no	no	yes	no	no	no	no	no	no	no	no	no	yes	partial	no	no	no	no	no	no	no	no	no	no	no	no	no	partial	partial	no	no	no	no	no	no
9776_7#22	ERS217891	ERR314416	Ecl78	AECRH131520	74	SPUTUM	Enterobacter cloacae	hormachei (D)		2012	2011-12	145	no	no	no	no	no	no	no	no	no	no	no	no	no	no	yes	partial	no	no	no	no	no	no	no	no	no	no	no	no	no	no	partial	no	no	no	no	no	no
9776_7#28	ERS217897	ERR314422	Ecl79	AECRH078375	6	BLOOD	Enterobacter cloacae	hormaechei subsp. steigerwaltii (B)		2006	2006-7	175	no	no	no	no	no	no	no	no	no	no	no	no	no	no	yes	no	no	no	no	no	no	no	no	no	no	no	no	no	no	no	no	no	no	no	no	no	no
9776_7#29	ERS217898	ERR314423	Ecl80	AECRH0782864	9	BLOOD	Enterobacter cloacae	hormachei (D)		2006	2006-7	104	no	no	no	no	no	no	no	no	no	no	no	no	no	no	yes	no	no	no	no	no	no	no	no	no	no	no	no	no	no	partial	partial	no	no	no	no	no	no
9776_7#3	ERS217872	ERR314397	Ecl70	AECRH128312	69	BLOOD	Enterobacter cloacae	hormachei subsp. oharae (C)		2011	2011-12	108	no	no	no	no	no	no	no	no	no	no	no	no	no	no	yes	no	no	no	no	no	no	no	no	no	no	no	no	no	no	no	partial	no	no	no	no	no	no
9776_7#30	ERS217899	ERR314424	Ecl81	AECRH077169	11	BLOOD	Enterobacter cloacae	hormachei (D)		2006	2006-7	135	no	no	no	no	no	no	no	no	no	no	no	no	no	no	yes	no	no	no	no	no	no	no	no	no	no	no	no	no	no	partial	partial	no	no	no	no	no	no
9776_7#31	ERS217900	ERR314425	Ecl82	AECRH081821	20	BLOOD	Enterobacter cloacae	xiangfangensis (A)		2007	2006-7	755	no	no	no	no	yes	no	no	no	no	no	no	yes	no	no	yes	no	no	no	no	no	no	no	no	no	no	no	no	no	no	no	partial	no	no	no	no	no	no
9776_7#32	ERS217901	ERR314426	Ecl83	AECRH096883	35	BLOOD	Enterobacter cloacae	hormachei (D)		2008	2007-8	135	no	no	no	no	no	no	no	no	no	no	no	no	no	no	yes	no	no	no	no	no	no	no	no	no	no	no	no	no	no	no	partial	no	no	no	no	no	no
9776_7#33	ERS217902	ERR314427	Ecl84	AECRH102963	39	BLOOD	Enterobacter cloacae	hormachei (D)		2009	2009-10	145	no	no	no	no	no	no	no	no	no	no	no	no	no	no	yes	no	no	no	no	no	no	no	no	no	no	no	no	no	no	no	partial	no	no	no	no	no	no
9776_7#34	ERS217903	ERR314428	Ecl85	AECRH117308	59	BLOOD	Enterobacter cloacae	hormachei (D)		2010	2009-10	145	no	no	no	no	no	no	no	no	no	no	no	no	no	no	yes	partial	no	no	no	no	no	no	no	no	no	no	no	no	no	no	partial	no	no	no	no	no	no
9776_7#35	ERS217904	ERR314429	Ecl86	AECRH119646	53	PANCREATIC	Enterobacter cloacae	cloacae subsp. cloacae (G)/dissolvens (H)		2010	2009-10	760	no	no	no	no	no	no	no	no	no	no	no	no	yes	yes	no	no	no	no	no	no	no	no	no	no	no	no	no	no	yes	no	partial	no	no	no	no	no	no
9776_7#36	ERS217905	ERR314430	Ecl87	AECRH127706	65	BLOOD	Enterobacter cloacae	hormachei (D)		2011	2011-12	135	no	no	no	no	no	no	no	no	no	no	no	no	no	no	yes	no	no	no	no	no	no	no	no	no	no	no	no	no	no	no	partial	no	no	no	no	no	no
9776_7#39	ERS217908	ERR314433	Ecl88	AECRH127980	67	STERILE FLUID	Enterobacter cloacae	hormaechei subsp. steigerwaltii (B)		2011	2011-12	133	no	no	no	no	no	no	no	no	no	no	no	no	partial	no	yes	partial	no	no	no	no	no	no	no	no	no	no	no	partial	no	no	partial	no	no	no	no	no	no
9776_7#40	ERS217909	ERR314434	Ecl89	AESRH125732	68	BLOOD	Enterobacter cloacae	kobei (Q)		2011	2011-12	125	no	no	no	no	no	no	no	no	no	no	no	no	no	no	yes	partial	no	no	no	no	no	no	no	no	no	no	no	yes	no	no	partial	no	no	no	no	no	no
9776_7#45	ERS217914	ERR314439	Ecl90	AECRH124966	70	SPUTUM	Enterobacter cloacae	hormaechei subsp. steigerwaltii (B)		2011	2011-12	133	no	yes	no	no	yes	no	yes_nonunique	no	yes	no	no	no	no	no	yes	no	no	no	no	no	no	no	no	no	no	yes	no	no	no	partial	partial	yes	no	no	no	no	no
9776_7#46	ERS217915	ERR314440	Ecl91	AECRH121044	70	URINE	Enterobacter cloacae	hormachei (D)		2011	2011-12	233	no	no	no	no	no	no	no	no	no	no	no	no	no	no	yes	no	no	no	no	no	no	no	no	no	no	no	no	no	no	no	partial	no	no	no	no	no	no
9776_7#49	ERS217918	ERR314443	Ecl92	AECRH128869	70	URINE	Enterobacter cloacae	hormaechei subsp. steigerwaltii (B)		2011	2011-12	175	no	no	no	no	no	no	no	no	no	no	no	no	no	no	yes	no	no	no	no	no	no	no	no	no	no	no	no	no	no	no	no	no	no	no	no	no	no
9776_7#5	ERS217874	ERR314399	Ecl71	AECRH126954	72	BLOOD	Enterobacter aerogenes	aerogenes		2012	2011-12	248~	no	no	no	no	no	no	no	no	no	no	no	no	no	no	yes	no	no	no	no	no	no	no	no	no	no	no	no	no	no	no	no	no	no	no	no	no	no
9776_7#50	ERS217919	ERR314444	Ecl93	AECRH129685	70	BLOOD	Enterobacter cloacae	hormaechei subsp. steigerwaltii (B)		2011	2011-12	766	no	no	no	no	no	no	no	no	no	no	no	no	no	no	yes	no	no	no	no	no	no	no	no	no	no	no	no	no	no	no	partial	no	no	no	no	no	no
9776_7#51	ERS217920	ERR314445	Ecl94	AESRH125911	71	SCREENING	Enterobacter cloacae	cloacae subsp. cloacae (G)/dissolvens (H)		2011	2011-12	547~	no	no	no	no	no	no	no	no	no	no	no	no	no	no	no	no	no	no	no	no	no	no	no	no	no	no	no	no	no	no	no	no	no	no	no	no	no
9776_7#52	ERS217921	ERR314446	Ecl95	AECRH121964	72	SCREENING	Enterobacter cloacae	xiangfangensis (A)		2012	2011-12	597	no	no	no	no	no	no	no	no	no	no	no	no	no	no	yes	no	no	no	no	no	no	no	no	no	no	no	no	no	no	no	partial	no	no	no	no	no	no
9776_7#53	ERS217922	ERR314447	Ecl96	AECRH129867	72	SCREENING	Enterobacter cloacae	hormaechei subsp. steigerwaltii (B)		2012	2011-12	550	no	no	no	no	no	no	no	no	no	no	no	no	no	no	yes	no	no	no	no	no	no	no	no	no	no	no	no	no	no	no	partial	no	no	no	no	no	no
9776_7#55	ERS217924	ERR314449	Ecl97	AECRH131560	75	STERILE FLUID	Enterobacter cloacae	hormaechei subsp. steigerwaltii (B)		2012	2011-12	175	no	no	no	no	no	no	no	no	no	no	no	no	no	no	yes	no	no	no	no	no	no	no	no	no	no	no	no	no	no	no	no	no	no	no	no	no	no
9776_7#56	ERS217925	ERR314450	Ecl98	AECRH131559	66	STERILE FLUID	Enterobacter cloacae	hormaechei subsp. steigerwaltii (B)		2011	2011-12	175	no	no	no	no	no	no	no	no	no	no	no	no	no	no	yes	no	no	no	no	no	no	no	no	no	no	no	no	no	no	no	no	no	no	no	no	no	no
9776_7#57	ERS217926	ERR314451	Ecl99	AECRH132888	72	BLOOD	Enterobacter cloacae	hormachei (D)		2012	2011-12	128	no	no	no	no	no	no	no	no	no	partial	no	no	no	no	yes	partial	no	partial	no	no	no	no	no	no	partial	no	no	partial	no	partial	partial	no	no	no	partial	no	no
9776_7#58	ERS217927	ERR314452	Ecl100	AECRH139747	74	SCREENING	Enterobacter cloacae	xiangfangensis (A)		2012	2011-12	728	no	partial	no	no	no	no	no	no	no	no	no	no	no	no	yes	no	no	no	no	no	no	no	no	no	no	no	no	no	no	partial	partial	no	no	yes	no	no	no
9776_7#59	ERS217928	ERR314453	Ecl101	AECRH133422	74	URINE	Enterobacter cloacae	xiangfangensis (A)		2012	2011-12	114	no	yes	no	yes	fragmented	no	fragmented	no	no	no	no	no	yes	yes	yes	no	no	no	no	no	no	no	no	partial	no	no	no	yes	yes	no	partial	no	no	no	no	no	no
9776_7#60	ERS217929	ERR314454	Ecl102	AECRH126588	73	URINE	Enterobacter cloacae	xiangfangensis (A)		2012	2011-12	114	no	yes	no	yes	fragmented	no	fragmented	no	no	no	no	no	yes	yes	yes	no	no	no	no	no	no	no	no	no	no	no	no	yes	yes	no	no	no	no	no	no	no	no
9776_7#61	ERS217930	ERR314455	Ecl103	AECRH132547	74	WOUND	Enterobacter cloacae	hormachei (D)		2012	2011-12	763	no	no	no	no	no	no	no	no	no	no	no	no	no	no	yes	no	no	no	no	no	no	no	no	no	no	no	no	no	no	partial	partial	no	no	no	no	no	no
9776_7#66	ERS217935	ERR314460	Ecl104	AECRH133044	74	SPUTUM	Enterobacter cloacae	hormaechei subsp. steigerwaltii (B)		2012	2011-12	133	no	no	no	no	no	no	no	no	no	no	no	no	partial	no	yes	no	no	no	no	no	no	no	no	no	no	no	no	partial	no	partial	partial	no	no	no	no	no	no
9776_7#67	ERS217936	ERR314461	Ecl105	AECRH127963	73	SPUTUM	Enterobacter aerogenes	aerogenes		2012	2011-12	248~	no	no	no	no	no	no	no	no	no	no	no	no	no	no	yes	no	no	partial	no	no	no	no	no	no	no	no	no	no	no	no	partial	no	no	no	no	no	no
9776_7#68	ERS217937	ERR314462	Ecl106	AECRH121448	73	SPUTUM	Enterobacter cloacae	hormaechei subsp. steigerwaltii (B)		2012	2011-12	461	no	no	no	no	no	no	no	no	no	no	no	no	no	partial	yes	no	no	no	no	no	no	no	no	no	no	no	no	no	no	partial	partial	no	no	no	no	no	no
9776_7#70	ERS217939	ERR314464	Ecl107	AECRH121779	73	SPUTUM	Enterobacter cloacae	hormachei subsp. oharae (C)		2012	2011-12	108	no	no	no	no	no	no	no	no	no	no	no	no	no	no	yes	no	no	no	no	no	no	no	no	no	partial	no	no	no	partial	partial	partial	no	no	no	no	no	no
9776_7#74	ERS217943	ERR314468	Ecl108	AECRH128342	71	URINE	Enterobacter cloacae	hormaechei subsp. steigerwaltii (B)		2011	2011-12	330~	no	no	no	no	no	no	no	no	no	no	no	no	no	no	yes	no	no	no	no	no	no	no	no	no	no	no	no	no	no	partial	partial	no	no	no	no	no	no
9776_7#75	ERS217944	ERR314469	Ecl109	AECRH128156	71	URINE	Enterobacter cloacae	hormachei (D)		2011	2011-12	764	no	no	no	no	no	no	no	no	no	no	no	no	no	no	yes	no	no	no	no	no	no	no	no	no	no	no	no	no	no	partial	partial	no	no	no	no	no	no
9776_7#77	ERS217946	ERR314471	Ecl110	AECRH129314	71	URINE	Enterobacter cloacae	xiangfangensis (A)		2011	2011-12	144	no	no	no	no	no	no	no	no	no	no	no	no	no	no	yes	no	no	no	no	no	no	no	no	no	no	no	no	no	no	partial	partial	no	no	no	no	no	no
9776_7#78	ERS217947	ERR314472	Ecl111	AECRH126892	72	URINE	Enterobacter cloacae	hormachei (D)		2012	2011-12	145	no	no	no	no	no	no	no	no	no	no	no	no	no	no	yes	no	no	no	no	no	no	no	no	no	no	no	no	no	no	partial	partial	no	no	no	no	no	no
9776_7#79	ERS217948	ERR314473	Ecl112	AECRH120964	72	URINE	Enterobacter cloacae	hormachei (D)		2012	2011-12	278	no	no	no	no	no	no	no	no	no	no	no	no	no	no	yes	no	no	no	no	no	no	no	no	no	no	no	no	no	no	no	partial	no	no	no	no	no	no
9776_7#80	ERS217949	ERR314474	Ecl113	AECRH121155	72	URINE	Enterobacter cloacae	hormachei (D)		2012	2011-12	761	no	partial	no	no	no	no	no	no	no	no	no	no	no	no	yes	no	no	no	no	no	no	no	no	no	no	no	no	no	no	no	partial	no	no	no	no	no	no
9776_7#81	ERS217950	ERR314475	Ecl114	AECRH128184	68	WOUND	Enterobacter cloacae	hormaechei subsp. steigerwaltii (B)		2011	2011-12	133	partial	partial	no	no	no	no	no	no	no	partial	no	no	no	partial	yes	partial	no	partial	no	no	no	no	no	no	partial	no	no	partial	partial	partial	partial	no	no	no	partial	no	no
9776_7#82	ERS217951	ERR314476	Ecl115	AECRH122189	71	WOUND	Enterobacter cloacae	hormaechei subsp. steigerwaltii (B)		2011	2011-12	550	no	no	no	no	no	no	no	no	no	no	no	no	no	partial	yes	no	no	no	no	no	no	no	no	no	no	no	no	no	no	no	partial	no	no	no	no	no	no
9776_7#83	ERS217952	ERR314477	Ecl116	AECRH123228	72	URINE	Enterobacter cloacae	hormaechei subsp. steigerwaltii (B)		2012	2011-12	93	no	no	no	no	no	no	no	no	no	no	no	no	yes	yes	yes	no	no	no	no	no	no	no	no	no	no	no	no	no	yes	no	partial	no	no	no	no	no	no
9776_7#84	ERS217953	ERR314478	Ecl117	AECRH124419	72	STERILE FLUID	Enterobacter cloacae	hormaechei subsp. steigerwaltii (B)		2012	2011-12	151	no	no	no	no	no	no	no	no	no	no	no	no	no	no	yes	partial	no	no	no	no	no	no	no	no	no	no	no	interrupted	no	partial	partial	no	no	no	no	no	no
9776_7#85	ERS217954	ERR314479	Ecl118	AECRH122289	72	URINE	Enterobacter cloacae	hormachei (D)		2012	2011-12	118	partial	partial	no	no	partial	no	no	no	no	interrupted	no	no	partial	partial	yes	partial	no	partial	no	no	no	no	no	no	interrupted	no	partial	interrupted	partial	partial	partial	no	no	no	partial	no	no
9776_8#11	ERS217967	ERR314492	Ecl120	AECRH123036	67	URINE	Enterobacter cloacae	xiangfangensis (A)		2011	2011-12	114	no	yes	no	yes	fragmented	no	fragmented	no	no	no	no	no	yes	yes	yes	no	no	no	no	no	no	no	no	no	no	no	no	yes	yes	no	partial	no	no	no	no	no	no
9776_8#15	ERS217971	ERR314496	Ecl121	AECRH127442	67	STERILE FLUID	Enterobacter cloacae	hormaechei subsp. steigerwaltii (B)		2011	2011-12	107~	no	no	no	no	no	no	no	no	no	no	no	no	partial	no	yes	no	no	no	partial	no	no	no	no	no	no	no	no	partial	no	no	partial	no	no	no	no	no	no
9776_8#17	ERS217973	ERR314498	Ecl122	AECRH120832	67	SPUTUM	Enterobacter cloacae	hormaechei subsp. steigerwaltii (B)		2011	2011-12	133~	no	no	no	no	no	no	no	no	no	no	no	no	no	partial	yes	no	no	no	no	no	no	no	no	no	no	no	no	no	no	partial	partial	no	no	no	no	no	no
9776_8#21	ERS217977	ERR314502	Ecl123	AECRH121117	68	WOUND	Enterobacter cloacae	hormachei (D)		2011	2011-12	104	no	no	no	no	no	no	no	no	no	no	no	no	partial	partial	yes	no	no	no	partial	no	no	no	no	no	no	no	no	no	no	no	partial	no	partial	no	no	no	no
9776_8#22	ERS217978	ERR314503	Ecl124	AECRH126445	68	URINE	Enterobacter cloacae	hormaechei subsp. steigerwaltii (B)		2011	2011-12	50	no	no	no	no	no	no	no	no	no	no	no	no	no	no	yes	no	no	no	no	no	no	no	no	no	no	no	no	no	no	partial	partial	no	no	no	no	no	no
9776_8#23	ERS217979	ERR314504	Ecl125	AECRH129027	68	STERILE FLUID	Enterobacter cloacae	hormaechei subsp. steigerwaltii (B)		2011	2011-12	742	no	no	no	no	no	no	no	no	no	no	no	no	no	no	yes	no	no	no	no	no	no	no	no	no	no	no	no	no	no	no	no	no	no	no	no	no	no
9776_8#26	ERS217982	ERR314507	Ecl126	AECRH126276	68	WOUND	Enterobacter cloacae	xiangfangensis (A)		2011	2011-12	728	no	no	no	no	no	no	no	no	no	no	no	no	partial	no	yes	no	no	no	no	no	no	no	no	no	no	no	no	no	no	no	partial	no	no	yes	no	no	no
9776_8#27	ERS217983	ERR314508	Ecl127	AECRH126169	68	BLOOD	Enterobacter cloacae	hormaechei subsp. steigerwaltii (B)		2011	2011-12	133	no	no	no	no	no	no	no	no	no	no	no	no	no	no	yes	no	no	no	no	no	no	no	no	no	no	no	no	no	no	no	partial	no	no	no	no	no	no
9776_8#30	ERS217986	ERR314511	Ecl128	AECRH126473	68	BLOOD	Enterobacter cloacae	hormachei (D)		2011	2011-12	568	no	no	no	no	no	no	no	no	no	no	no	no	no	no	yes	no	no	no	no	no	no	no	no	no	no	no	no	no	no	partial	partial	no	no	no	no	no	no
9776_8#32	ERS217988	ERR314513	Ecl129	AECRH129546	68	STERILE FLUID	Enterobacter cloacae	xiangfangensis (A)		2011	2011-12	127	no	no	no	no	no	no	no	no	no	no	no	no	yes	yes	yes	no	no	no	no	no	no	no	no	no	no	no	no	no	yes	no	partial	no	no	no	no	no	no
9776_8#35	ERS217991	ERR314516	Ecl130	AECRH123813	69	SPUTUM	Enterobacter cloacae	xiangfangensis (A)	ERS1884382	2011	2011-12	66	yes	yes	no	no	yes	no	no	no	no	no	no	no	no	partial	yes	partial	no	yes	no	no	no	no	no	no	yes	no	no	no	no	no	partial	no	yes	no	no	no	no
9776_8#36	ERS217992	ERR314517	Ecl131	AECRH128232	72	WOUND	Enterobacter cloacae	xiangfangensis (A)		2012	2011-12	395	no	no	no	no	no	no	no	no	no	no	no	no	no	no	yes	no	no	no	no	no	no	no	no	no	no	no	no	no	no	no	partial	no	no	no	no	no	no
9776_8#59	ERS218015	ERR314540	Ecl132	AECRH127769	70	URINE	Enterobacter cloacae	hormaechei subsp. steigerwaltii (B)		2011	2011-12	175	no	no	no	no	no	no	no	no	no	no	no	no	no	no	yes	no	no	no	no	no	no	no	no	no	no	no	no	no	no	no	no	no	no	no	no	no	no
9776_8#7	ERS217963	ERR314488	Ecl119	AECRH126629	66	STERILE FLUID	Enterobacter cloacae	xiangfangensis (A)		2011	2011-12	114	no	no	no	no	no	no	no	no	no	no	no	no	no	no	yes	no	no	partial	no	no	no	no	no	no	no	no	no	no	no	no	partial	no	no	partial	no	no	no
9776_8#71	ERS218027	ERR314552	Ecl133	AECRH122394	71	BLOOD	Enterobacter cloacae	hormaechei subsp. steigerwaltii (B)		2011	2011-12	133	no	no	no	no	yes	no	yes_nonunique	no	yes	no	no	no	no	no	yes	no	no	no	no	no	no	no	no	no	no	no	no	no	no	no	partial	yes	no	no	no	no	no
[truncated: 16 more columns]

## Sheet: Table S5
WGS assembly	accessions	Enterobacter cluster	assembly	assembly download	species	Strain
NZ_JSBO01000000	JSBO	A	GCA_000803045	GCA_000803045.1_ASM80304v1_genomic.fna	E. xiangfangensis	CCBH10892
NZ_JMUP01000000	JMUP	A	GCA_000692235	GCA_000692235.1_Ente_cloa_BIDMC_66_V1_genomic.fna	E. xiangfangensis	BIDMC 66
NZ_LETM01000000	LETM	A	GCA_001037815	GCA_001037815.1_Ente_cloa_complex_BIDMC94_V1_genomic.fna	E. xiangfangensis	BIDMC94
NZ_LETC01000000	LETC	A	GCA_001037595	GCA_001037595.1_Ente_cloa_complex_BWH63_V1_genomic.fna	E. xiangfangensis	BWH63
NZ_JCLH01000000	JCLH	A	GCA_000534495	GCA_000534495.1_Ente_cloa_complex_BWH_37_V1_genomic.fna	E. xiangfangensis	WH 37
NZ_JWBJ01000000	JWBJ	A	GCA_001052225	GCA_001052225.1_ASM105222v1_genomic.fna	E. xiangfangensis	1147_ECLO
NZ_LDCG01000000	LDCG	A	GCA_001011895	GCA_001011895.1_ASM101189v1_genomic.fna	E. xiangfangensis	GN02108
NZ_JTEP01000000	JTEP	A	GCA_000794145	GCA_000794145.1_gdodcwi08_v01_genomic.fna	E. xiangfangensis	MRSN 11489
NZ_LETB01000000	LETB	A	GCA_001037565	GCA_001037565.1_Ente_cloa_complex_BWH52_V1_genomic.fna	E. xiangfangensis	BWH52
NZ_LFHB01000000	LFHB	A	GCA_001187305	GCA_001187305.1_ASM118730v1_genomic.fna	E. xiangfangensis	LB3
NZ_LETJ01000000	LETJ	A	GCA_001037745	GCA_001037745.1_Ente_cloa_complex_MGH128_V1_genomic.fna	E. xiangfangensis	MGH128
NZ_AYIY01000000	AYIY	A	GCA_000492855	GCA_000492855.1_Ente_cloa_complex_MGH_38_V1_genomic.fna	E. xiangfangensis	MGH 38
NZ_JUHV01000000	JUHV	A	GCA_000802695	GCA_000802695.1_SPADES_assembly_of_Enterobacter_cloacae_ND11_genomic.fna	E. xiangfangensis	ND11
NZ_JTCA02000000	JTCA	A	GCA_000784055	GCA_000784055.2_SPADES_assembly_of_Enterobacter_cloacae_ND13_genomic.fna	E. xiangfangensis	ND13
NZ_JUIA01000000	JUIA	A	GCA_000802785	GCA_000802785.1_SPADES_assembly_of_Enterobacter_cloacae_ND19_genomic.fna	E. xiangfangensis	ND19
NZ_JUIC01000000	JUIC	A	GCA_000802825	GCA_000802825.1_SPADES_assembly_of_Enterobacter_cloacae_ND5_genomic.fna	E. xiangfangensis	ND5
NZ_JTCB02000000	JTCB	A	GCA_000784075	GCA_000784075.2_SPADES_assembly_of_Enterobacter_cloacae_ND18_genomic.fna	E. xiangfangensis	ND18
NZ_JCLQ01000000	JCLQ	A	GCA_000534675	GCA_000534675.1_Ente_cloa_complex_MGH_7_V2_genomic.fna	E. xiangfangensis	MGH 7
NZ_JYMI01000000	JYMI	A	GCA_000952455	GCA_000952455.1_ASM95245v1_genomic.fna	E. xiangfangensis	MNCRE17
NZ_JYLZ01000000	JYLZ	A	GCA_000952675	GCA_000952675.1_ASM95267v1_genomic.fna	E. xiangfangensis	MNCRE18
NZ_JYMJ01000000	JYMJ	A	GCA_000952475	GCA_000952475.1_ASM95247v1_genomic.fna	E. xiangfangensis	MNCRE19
NZ_JYMN01000000	JYMN	A	GCA_000952405	GCA_000952405.1_ASM95240v1_genomic.fna	E. xiangfangensis	MNCRE23
NZ_JYMO01000000	JYMO	A	GCA_000952415	GCA_000952415.1_ASM95241v1_genomic.fna	E. xiangfangensis	MNCRE25
NZ_JYMA01000000	JYMA	A	GCA_000952505	GCA_000952505.1_ASM95250v1_genomic.fna	E. xiangfangensis	MNCRE28
NZ_JYMK01000000	JYMK	A	GCA_000952555	GCA_000952555.1_ASM95255v1_genomic.fna	E. xiangfangensis	MNCRE29
NZ_JYMB01000000	JYMB	A	GCA_000952215	GCA_000952215.1_ASM95221v1_genomic.fna	E. xiangfangensis	MNCRE30
NZ_JZCV01000000	JZCV	A	GCA_000958695	GCA_000958695.1_ASM95869v1_genomic.fna	E. xiangfangensis	MNCRE35
NZ_JZCY01000000	JZCY	A	GCA_000958745	GCA_000958745.1_ASM95874v1_genomic.fna	E. xiangfangensis	MNCRE36
NZ_JYMP01000000	JYMP	A	GCA_000952585	GCA_000952585.1_ASM95258v1_genomic.fna	E. xiangfangensis	MNCRE37
NZ_JYMQ01000000	JYMQ	A	GCA_000952755	GCA_000952755.1_ASM95275v1_genomic.fna	E. xiangfangensis	MNCRE38
NZ_JZDG01000000	JZDG	A	GCA_000958665	GCA_000958665.1_ASM95866v1_genomic.fna	E. xiangfangensis	MNCRE39
NZ_JYLR01000000	JYLR	A	GCA_000952275	GCA_000952275.1_ASM95227v1_genomic.fna	E. xiangfangensis	MNCRE41
NZ_JYLQ01000000	JYLQ	A	GCA_000952515	GCA_000952515.1_ASM95251v1_genomic.fna	E. xiangfangensis	MNCRE42
NZ_JYLU01000000	JYLU	A	GCA_000952285	GCA_000952285.1_ASM95228v1_genomic.fna	E. xiangfangensis	MNCRE51
NZ_JZDD01000000	JZDD	A	GCA_000958845	GCA_000958845.1_ASM95884v1_genomic.fna	E. xiangfangensis	MNCRE52
NZ_JYML01000000	JYML	A	GCA_000952495	GCA_000952495.1_ASM95249v1_genomic.fna	E. xiangfangensis	MNCRE57
NZ_JYLW01000000	JYLW	A	GCA_000952665	GCA_000952665.1_ASM95266v1_genomic.fna	E. xiangfangensis	MNCRE6
NZ_JZDB01000000	JZDB	A	GCA_000958815	GCA_000958815.1_ASM95881v1_genomic.fna	E. xiangfangensis	MNCRE71
NZ_JYLY01000000	JYLY	A	GCA_000952655	GCA_000952655.1_ASM95265v1_genomic.fna	E. xiangfangensis	MNCRE8
NZ_JZDC01000000	JZDC	A	GCA_000958825	GCA_000958825.1_ASM95882v1_genomic.fna	E. xiangfangensis	MNCRE83
NZ_JYMD01000000	JYMD	A	GCA_000952195	GCA_000952195.1_ASM95219v1_genomic.fna	E. xiangfangensis	MNCRE84
NZ_LBMV01000000	LBMV	A	GCA_001010875	GCA_001010875.1_ASM101087v1_genomic.fna	E. xiangfangensis	MNCRE85
NZ_JZCW01000000	JZCW	A	GCA_000958725	GCA_000958725.1_ASM95872v1_genomic.fna	E. xiangfangensis	MNCRE86
NZ_JZDE01000000	JZDE	A	GCA_000958925	GCA_000958925.1_ASM95892v1_genomic.fna	E. xiangfangensis	MNCRE9
NZ_JWRS01000000	JWRS	A	GCA_000807535	GCA_000807535.1_ASM80753v1_genomic.fna	E. xiangfangensis	ND1
NZ_JTBZ02000000	JTBZ	A	GCA_000784035	GCA_000784035.2_SPADES_assembly_of_Enterobacter_cloacae_ND10_genomic.fna	E. xiangfangensis	ND10
NZ_JUHW01000000	JUHW	A	GCA_000802705	GCA_000802705.1_SPADES_assembly_of_Enterobacter_cloacae_ND12_genomic.fna	E. xiangfangensis	ND12
NZ_JUHX01000000	JUHX	A	GCA_000802715	GCA_000802715.1_SPADES_assembly_of_Enterobacter_cloacae_ND14_genomic.fna	E. xiangfangensis	ND14
NZ_JTCC02000000	JTCC	A	GCA_000784095	GCA_000784095.2_SPADES_assembly_of_Enterobacter_cloacae_ND20_genomic.fna	E. xiangfangensis	ND20
NZ_JTCD02000000	JTCD	A	GCA_000784115	GCA_000784115.2_SPADES_assembly_of_Enterobacter_cloacae_ND21_genomic.fna	E. xiangfangensis	ND21
NZ_JUIB01000000	JUIB	A	GCA_000802805	GCA_000802805.1_SPADES_assembly_of_Enterobacter_cloacae_ND4_genomic.fna	E. xiangfangensis	ND4
NZ_JTCF02000000	JTCF	A	GCA_000784155	GCA_000784155.2_SPADES_assembly_of_Enterobacter_cloacae_ND7_genomic.fna	E. xiangfangensis	ND7
NZ_JTCG02000000	JTCG	A	GCA_000784175	GCA_000784175.2_SPADES_assembly_of_Enterobacter_cloacae_ND8_genomic.fna	E. xiangfangensis	ND8
NZ_JUID01000000	JUID	A	GCA_000802845	GCA_000802845.1_SPADES_assembly_of_Enterobacter_cloacae_ND9_genomic.fna	E. xiangfangensis	ND9
NZ_JWRO01000000	JWRO	A	GCA_000807735	GCA_000807735.1_ASM80773v1_genomic.fna	E. xiangfangensis	NDA
NZ_JUIE01000000	JUIE	A	GCA_000802865	GCA_000802865.1_SPADES_assembly_of_Enterobacter_cloacae_NDB_genomic.fna	E. xiangfangensis	NDB
NZ_JTCH02000000	JTCH	A	GCA_000784195	GCA_000784195.2_SPADES_assembly_of_Enterobacter_cloacae_NDC_genomic.fna	E. xiangfangensis	NDC
NZ_JZKC01000000	JZKC	A	GCA_000949365	GCA_000949365.1_Ente_cloa_BIDMC_33A_V1_genomic.fna	E. xiangfangensis	BIDMC 33A
NZ_JTCE02000000	JTCE	A	GCA_000784135	GCA_000784135.2_ASM78413v2_genomic.fna	E. xiangfangensis	ND23
NZ_LETO01000000	LETO	A	GCA_001037845	GCA_001037845.1_Ente_cloa_complex_BIDMC100_V1_genomic.fna	E. xiangfangensis	BIDMC100
NZ_LEDK01000000	LEDK	A	GCA_001022735	GCA_001022735.1_ASM102273v1_genomic.fna	E. xiangfangensis	GN02645
NZ_LEDJ01000000	LEDJ	A	GCA_001022775	GCA_001022775.1_ASM102277v1_genomic.fna	E. xiangfangensis	GN02667
NZ_AXLK01000000	AXLK	A	GCA_000474785	GCA_000474785.1_Ente_cloa_complex_MGH_14_V1_PacBio_genomic.fna	E. xiangfangensis	MGH 14
NZ_JCLU01000000	JCLU	A	GCA_000534755	GCA_000534755.1_Ente_cloa_complex_MGH_3_V2_genomic.fna	E. xiangfangensis	MGH 3
NZ_JYGA02000000	JYGA	A	GCA_000938355	GCA_000938355.2_ASM93835v2_genomic.fna	E. xiangfangensis	MRSN 17626
NZ_JCKS01000000	JCKS	A	GCA_000534195	GCA_000534195.1_Ente_cloa_UCI_35_V1_genomic.fna	E. xiangfangensis	UCI 35
NZ_JCKR01000000	JCKR	A	GCA_000534175	GCA_000534175.1_Ente_cloa_UCI_36_V1_genomic.fna	E. xiangfangensis	UCI 36
NZ_AYIR01000000	AYIR	A	GCA_000492715	GCA_000492715.1_Ente_cloa_BWH_29_V1_genomic.fna	E. xiangfangensis	BWH 29
NZ_JCLF01000000	JCLF	A	GCA_000534455	GCA_000534455.1_Ente_cloa_BIDMC_8_V2_genomic.fna	E. xiangfangensis	BIDMC 8
NZ_LETG01000000	LETG	A	GCA_001037675	GCA_001037675.1_Ente_cloa_complex_MGH119_V1_genomic.fna	E. xiangfangensis	MGH119
NZ_CP010384,NZ_CP010385,NZ_CP010386,NZ_CP010387	NZ_CP010384,NZ_CP010385,NZ_CP010386,NZ_CP010387	A	NZ_CP010384	NZ_CP010384.1.fasta	E. xiangfangensis	34399
NZ_CP012165,NZ_CP010366,NZ_CP010363,NZ_CP012166,NZ_CP010364,NZ_CP010367,NZ_CP010365	NZ_CP012165,NZ_CP010366,NZ_CP010363,NZ_CP012166,NZ_CP010364,NZ_CP010367,NZ_CP010365	A	NZ_CP012165	NZ_CP012165.1.fasta	E. xiangfangensis	34978
NZ_LABC01000000	LABC	A	LABC01	LABC01.1.fsa_nt	E. xiangfangensis	28131
NZ_LABA01000000	LABA	A	LABA01	LABA01.1.fsa_nt	E. xiangfangensis	28134
NZ_LAAZ01000000	LAAZ	A	LAAZ01	LAAZ01.1.fsa_nt	E. xiangfangensis	28585
NZ_LAAW01000000	LAAW	A	LAAW01	LAAW01.1.fsa_nt	E. xiangfangensis	31613
NZ_LAAV01000000	LAAV	A	LAAV01	LAAV01.1.fsa_nt	E. xiangfangensis	32534
NZ_LAAT01000000	LAAT	A	LAAT01	LAAT01.1.fsa_nt	E. xiangfangensis	32594
NZ_LAAS01000000	LAAS	A	LAAS01	LAAS01.1.fsa_nt	E. xiangfangensis	32595
NZ_LAAR01000000	LAAR	A	LAAR01	LAAR01.1.fsa_nt	E. xiangfangensis	32600
NZ_LAAQ01000000	LAAQ	A	LAAQ01	LAAQ01.1.fsa_nt	E. xiangfangensis	33813
NZ_LAAM01000000	LAAM	A	LAAM01	LAAM01.1.fsa_nt	E. xiangfangensis	34982
NZ_LAAL01000000	LAAL	A	LAAL01	LAAL01.1.fsa_nt	E. xiangfangensis	34984
NZ_LAAK01000000	LAAK	A	LAAK01	LAAK01.1.fsa_nt	E. xiangfangensis	34986
NZ_LAAJ01000000	LAAJ	A	LAAJ01	LAAJ01.1.fsa_nt	E. xiangfangensis	34988
NZ_LAAI01000000	LAAI	A	LAAI01	LAAI01.1.fsa_nt	E. xiangfangensis	34990
NZ_LAAH01000000	LAAH	A	LAAH01	LAAH01.1.fsa_nt	E. xiangfangensis	34992
NZ_LAAG01000000	LAAG	A	LAAG01	LAAG01.1.fsa_nt	E. xiangfangensis	34994
NZ_LAAF01000000	LAAF	A	LAAF01	LAAF01.1.fsa_nt	E. xiangfangensis	34996
NZ_JZZV01000000	JZZV	A	JZZV01	JZZV01.1.fsa_nt	E. xiangfangensis	35012
NZ_JZZS01000000	JZZS	A	JZZS01	JZZS01.1.fsa_nt	E. xiangfangensis	35019
NZ_JZZR01000000	JZZR	A	JZZR01	JZZR01.1.fsa_nt	E. xiangfangensis	35024
NZ_JZZM01000000	JZZM	A	JZZM01	JZZM01.1.fsa_nt	E. xiangfangensis	35034
NZ_JZZL01000000	JZZL	A	JZZL01	JZZL01.1.fsa_nt	E. xiangfangensis	35036
NZ_JZZK01000000	JZZK	A	JZZK01	JZZK01.1.fsa_nt	E. xiangfangensis	35041
NZ_JZZA01000000	JZZA	A	JZZA01	JZZA01.1.fsa_nt	E. xiangfangensis	35673
NZ_JZYU01000000	JZYU	A	JZYU01	JZYU01.1.fsa_nt	E. xiangfangensis	35722
NZ_JZYO01000000	JZYO	A	JZYO01	JZYO01.1.fsa_nt	E. xiangfangensis	39366
NZ_JZYN01000000	JZYN	A	JZYN01	JZYN01.1.fsa_nt	E. xiangfangensis	39373
NZ_JZYK01000000	JZYK	A	JZYK01	JZYK01.1.fsa_nt	E. xiangfangensis	41948
NZ_JZYF01000000	JZYF	A	JZYF01	JZYF01.1.fsa_nt	E. xiangfangensis	42333
NZ_JZYE01000000	JZYE	A	JZYE01	JZYE01.1.fsa_nt	E. xiangfangensis	42336
NZ_JZYD01000000	JZYD	A	JZYD01	JZYD01.1.fsa_nt	E. xiangfangensis	42844
NZ_JZYB01000000	JZYB	A	JZYB01	JZYB01.1.fsa_nt	E. xiangfangensis	43555
NZ_JZXV01000000	JZXV	A	JZXV01	JZXV01.1.fsa_nt	E. xiangfangensis	44527
NZ_JZXT01000000	JZXT	A	JZXT01	JZXT01.1.fsa_nt	E. xiangfangensis	44565
NZ_JZXQ01000000	JZXQ	A	JZXQ01	JZXQ01.1.fsa_nt	E. xiangfangensis	44888
NZ_CP017183	NZ_CP017183	A	NZ_CP017183	NZ_CP017183.1.fasta	E. xiangfangensis	LMG 27195
NZ_LAAX01000000	LAAX	aerogenes	LAAX01	LAAX01.1.fsa_nt	E. aerogenes	28944
NZ_LAAU01000000	LAAU	aerogenes	LAAU01	LAAU01.1.fsa_nt	E. aerogenes	32540
NZ_LAAO01000000	LAAO	aerogenes	LAAO01	LAAO01.1.fsa_nt	E. aerogenes	33850
NZ_LAAC01000000	LAAC	aerogenes	LAAC01	LAAC01.1.fsa_nt	E. aerogenes	35003
NZ_LAAA01000000	LAAA	aerogenes	LAAA01	LAAA01.1.fsa_nt	E. aerogenes	35005
NZ_JZZZ01000000	JZZZ	aerogenes	JZZZ01	JZZZ01.1.fsa_nt	E. aerogenes	35006
NZ_JZZY01000000	JZZY	aerogenes	JZZY01	JZZY01.1.fsa_nt	E. aerogenes	35007
NZ_JZYV01000000	JZYV	aerogenes	JZYV01	JZYV01.1.fsa_nt	E. aerogenes	35715
NZ_JZYI01000000	JZYI	aerogenes	JZYI01	JZYI01.1.fsa_nt	E. aerogenes	42193
NZ_JZXY01000000	JZXY	aerogenes	JZXY01	JZXY01.1.fsa_nt	E. aerogenes	44247
NZ_LEDU01000000	LEDU	B	GCA_001022515	GCA_001022515.1_ASM102251v1_genomic.fna	E. hormaechei subsp. steigerwaltii	GN02465
NZ_JRFQ01000000	JRFQ	B	GCA_000770745	GCA_000770745.1_ASM77074v1_genomic.fna	E. hormaechei subsp. steigerwaltii	Ecl1
NZ_JCLO01000000	JCLO	B	GCA_000534635	GCA_000534635.1_Ente_cloa_complex_MGH_10_V2_genomic.fna	E. hormaechei subsp. steigerwaltii	MGH 10
NZ_CP008823.1,NZ_CP008824.1,NZ_CP008825.1,NZ_CP008826.1	NZ_CP008823.1,NZ_CP008824.1,NZ_CP008825.1,NZ_CP008826.1	B	NZ_CP008823	NZ_CP008823.1.fasta	E. hormaechei subsp. steigerwaltii	ECNIH2
NZ_JCLW01000000	JCLW	B	GCA_000534795	GCA_000534795.1_Ente_cloa_complex_MGH_1_V2_genomic.fna	E. hormaechei subsp. steigerwaltii	MGH 1
NZ_JCLK01000000	JCLK	B	GCA_000534555	GCA_000534555.1_Ente_cloa_complex_MGH_15_V1_genomic.fna	E. hormaechei subsp. steigerwaltii	MGH 15
NZ_JCLR01000000	JCLR	B	GCA_000534695	GCA_000534695.1_Ente_cloa_complex_MGH_6_V2_genomic.fna	E. hormaechei subsp. steigerwaltii	MGH 6
NZ_LETK01000000	LETK	B	GCA_001037755	GCA_001037755.1_Ente_cloa_complex_BIDMC87_V1_genomic.fna	E. hormaechei subsp. steigerwaltii	BIDMC87
NZ_LEEH01000000	LEEH	B	GCA_001023345	GCA_001023345.1_ASM102334v1_genomic.fna	E. hormaechei subsp. steigerwaltii	GN02320
NZ_LEEG01000000	LEEG	B	GCA_001023375	GCA_001023375.1_ASM102337v1_genomic.fna	E. hormaechei subsp. steigerwaltii	GN02327
NZ_LEEF01000000	LEEF	B	GCA_001023395	GCA_001023395.1_ASM102339v1_genomic.fna	E. hormaechei subsp. steigerwaltii	GN02338
NZ_LEDY01000000	LEDY	B	GCA_001022425	GCA_001022425.1_ASM102242v1_genomic.fna	E. hormaechei subsp. steigerwaltii	GN02414
NZ_LEDP01000000	LEDP	B	GCA_001022605	GCA_001022605.1_ASM102260v1_genomic.fna	E. hormaechei subsp. steigerwaltii	GN02553
NZ_AYIK01000000	AYIK	B	GCA_000492575	GCA_000492575.1_Ente_cloa_UCI_5_V1_genomic.fna	E. hormaechei subsp. steigerwaltii	UCICRE 5
NZ_LEDZ01000000	LEDZ	B	GCA_001022345	GCA_001022345.1_ASM102234v1_genomic.fna	E. hormaechei subsp. steigerwaltii	GN02413
NZ_LETD01000000	LETD	B	GCA_001037645	GCA_001037645.1_Ente_cloa_complex_BWH64_V1_genomic.fna	E. hormaechei subsp. steigerwaltii	BWH64
NZ_LEEM01000000	LEEM	B	GCA_001023215	GCA_001023215.1_ASM102321v1_genomic.fna	E. hormaechei subsp. steigerwaltii	GN02232
NZ_LEEE01000000	LEEE	B	GCA_001023385	GCA_001023385.1_ASM102338v1_genomic.fna	E. hormaechei subsp. steigerwaltii	GN02346
NZ_LETH01000000	LETH	B	GCA_001037725	GCA_001037725.1_Ente_cloa_complex_MGH120_V1_genomic.fna	E. hormaechei subsp. steigerwaltii	MGH120
NZ_JYMG01000000	JYMG	B	GCA_000952315	GCA_000952315.1_ASM95231v1_genomic.fna	E. hormaechei subsp. steigerwaltii	MNCRE15
NZ_JVKL01000000	JVKL	B	GCA_001076375	GCA_001076375.1_ASM107637v1_genomic.fna	E. hormaechei subsp. steigerwaltii	353_ECLO
NZ_JCLJ01000000	JCLJ	B	GCA_000534535	GCA_000534535.1_Ente_cloa_complex_MGH_33_V1_genomic.fna	E. hormaechei subsp. steigerwaltii	MGH 33
NZ_LEDS01000000	LEDS	B	GCA_001022545	GCA_001022545.1_ASM102254v1_genomic.fna	E. hormaechei subsp. steigerwaltii	GN02486
NZ_LEDO01000000	LEDO	B	GCA_001022615	GCA_001022615.1_ASM102261v1_genomic.fna	E. hormaechei subsp. steigerwaltii	GN02555
NZ_AYIE01000000	AYIE	B	GCA_000492455	GCA_000492455.1_Ente_cloa_UCI_11_V1_genomic.fna	E. hormaechei subsp. steigerwaltii	UCICRE 11
NZ_LEEA01000000	LEEA	B	GCA_001022365	GCA_001022365.1_ASM102236v1_genomic.fna	E. hormaechei subsp. steigerwaltii	GN02382
NZ_AMGJ01000000	AMGJ	B	GCA_000315775	GCA_000315775.1_ASM31577v1_genomic.fna	E. hormaechei subsp. steigerwaltii	08XA1
NZ_JVZC01000000	JVZC	B	GCA_001052955	GCA_001052955.1_ASM105295v1_genomic.fna	E. hormaechei subsp. steigerwaltii	1200_ECLO
NZ_LETP01000000	LETP	B	GCA_001037885	GCA_001037885.1_Ente_cloa_complex_BIDMC109_V1_genomic.fna	E. hormaechei subsp. steigerwaltii	BIDMC109
NZ_LEDE01000000	LEDE	B	GCA_001022875	GCA_001022875.1_ASM102287v1_genomic.fna	E. hormaechei subsp. steigerwaltii	GN02773
NZ_JVYD01000000	JVYD	B	GCA_001054135	GCA_001054135.1_ASM105413v1_genomic.fna	E. hormaechei subsp. steigerwaltii	1222_ECLO
NZ_JVGX01000000	JVGX	B	GCA_001056795	GCA_001056795.1_ASM105679v1_genomic.fna	E. hormaechei subsp. steigerwaltii	443_ECLO
NZ_JVBS01000000	JVBS	B	GCA_001057375	GCA_001057375.1_ASM105737v1_genomic.fna	E. hormaechei subsp. steigerwaltii	569_ECLO
NZ_LETL01000000	LETL	B	GCA_001037805	GCA_001037805.1_Ente_cloa_complex_BIDMC93_V1_genomic.fna	E. hormaechei subsp. steigerwaltii	BIDMC93
NZ_LDCD01000000	LDCD	B	GCA_001011695	GCA_001011695.1_ASM101169v1_genomic.fna	E. hormaechei subsp. steigerwaltii	GN02044
NZ_LEEN01000000	LEEN	B	GCA_001023225	GCA_001023225.1_ASM102322v1_genomic.fna	E. hormaechei subsp. steigerwaltii	GN02227
NZ_LEEB01000000	LEEB	B	GCA_001022335	GCA_001022335.1_ASM102233v1_genomic.fna	E. hormaechei subsp. steigerwaltii	GN02377
NZ_LEDV01000000	LEDV	B	GCA_001022495	GCA_001022495.2_ASM102249v2_genomic.fna	E. hormaechei subsp. steigerwaltii	GN02457
NZ_LEDD01000000	LEDD	B	GCA_001022885	GCA_001022885.1_ASM102288v1_genomic.fna	E. hormaechei subsp. steigerwaltii	GN02808
NZ_LEDB01000000	LEDB	B	GCA_001022935	GCA_001022935.1_ASM102293v1_genomic.fna	E. hormaechei subsp. steigerwaltii	GN03041
NZ_JCKX01000000	JCKX	B	GCA_000534295	GCA_000534295.1_Ente_cloa_UCI_23_V1_genomic.fna	E. hormaechei subsp. steigerwaltii	UCI 23
NZ_JCKT01000000	JCKT	B	GCA_000534215	GCA_000534215.1_Ente_cloa_UCI_30_V1_genomic.fna	E. hormaechei subsp. steigerwaltii	UCI 30
NZ_ANIA01000000	ANIA	B	GCA_000328905	GCA_000328905.1_ASM32890v1_genomic.fna	E. hormaechei subsp. steigerwaltii	YT2
NZ_ANIC01000000	ANIC	B	GCA_000478345	GCA_000478345.1_ASM47834v1_genomic.fna	E. hormaechei subsp. steigerwaltii	YZ1
NZ_ANID01000000	ANID	B	GCA_000328885	GCA_000328885.1_SOAPdenovo_genomic.fna	E. hormaechei subsp. steigerwaltii	YT3
NZ_JVOV01000000	JVOV	B	GCA_001054695	GCA_001054695.1_ASM105469v1_genomic.fna	E. hormaechei subsp. steigerwaltii	24_ECLO
NZ_JUHY01000000	JUHY	B	GCA_000802685	GCA_000802685.1_SPADES_assembly_of_Enterobacter_cloacae_ND15_genomic.fna	E. hormaechei subsp. steigerwaltii	ND15
NZ_JQGO01000000	JQGO	B	GCA_000747015	GCA_000747015.1_ASM74701v1_genomic.fna	E. hormaechei subsp. steigerwaltii	479
NZ_JULZ01000000	JULZ	B	GCA_001059905	GCA_001059905.1_ASM105990v1_genomic.fna	E. hormaechei subsp. steigerwaltii	959_ECLO
NZ_LETN01000000	LETN	B	GCA_001037835	GCA_001037835.1_Ente_cloa_complex_BIDMC99_V1_genomic.fna	E. hormaechei subsp. steigerwaltii	BIDMC99
NZ_JCLC01000000	JCLC	B	GCA_000534395	GCA_000534395.1_Ente_cloa_complex_BIDMC_28_V1_genomic.fna	E. hormaechei subsp. steigerwaltii	BIDMC 28
NZ_LDCB01000000	LDCB	B	GCA_001011725	GCA_001011725.1_ASM101172v1_genomic.fna	E. hormaechei subsp. steigerwaltii	GN02001
NZ_JMUT01000000	JMUT	B	GCA_000692315	GCA_000692315.1_Ente_cloa_MGH_53_V1_genomic.fna	E. hormaechei subsp. steigerwaltii	MGH 53
NZ_LETF01000000	LETF	B	GCA_001037665	GCA_001037665.1_Ente_cloa_complex_MGH86_V1_genomic.fna	E. hormaechei subsp. steigerwaltii	MGH86
NZ_JUXX01000000	JUXX	B	GCA_001057845	GCA_001057845.1_ASM105784v1_genomic.fna	E. hormaechei subsp. steigerwaltii	665_ECLO
NZ_JCLD01000000	JCLD	B	GCA_000534415	GCA_000534415.1_Ente_cloa_complex_BIDMC_27_V1_genomic.fna	E. hormaechei subsp. steigerwaltii	BIDMC 27
NZ_LDCF01000000	LDCF	B	GCA_001011865	GCA_001011865.1_ASM101186v1_genomic.fna	E. hormaechei subsp. steigerwaltii	GN02097
NZ_LEDG01000000	LEDG	B	GCA_001022835	GCA_001022835.1_ASM102283v1_genomic.fna	E. hormaechei subsp. steigerwaltii	GN02767
NZ_CP010376,NZ_CP012170,NZ_CP010374,NZ_CP010375	NZ_CP010376,NZ_CP012170,NZ_CP010374,NZ_CP010375	B	NZ_CP010376	NZ_CP010376.2.fasta	E. hormaechei subsp. steigerwaltii	34977
NZ_CP012167,NZ_CP010383,NZ_CP012169,NZ_CP012168,NZ_CP010381,NZ_CP010382	NZ_CP012167,NZ_CP010383,NZ_CP012169,NZ_CP012168,NZ_CP010381,NZ_CP010382	B	NZ_CP012167	NZ_CP012167.1.fasta	E. hormaechei subsp. steigerwaltii	34998
NZ_LABB01000000	LABB	B	LABB01	LABB01.1.fsa_nt	E. hormaechei subsp. steigerwaltii	28132
NZ_LAAY01000000	LAAY	B	LAAY01	LAAY01.1.fsa_nt	E. hormaechei subsp. steigerwaltii	28940
NZ_LAAN01000000	LAAN	B	LAAN01	LAAN01.1.fsa_nt	E. hormaechei subsp. steigerwaltii	34980
NZ_LAAE01000000	LAAE	B	LAAE01	LAAE01.1.fsa_nt	E. hormaechei subsp. steigerwaltii	34999
NZ_LAAD01000000	LAAD	B	LAAD01	LAAD01.1.fsa_nt	E. hormaechei subsp. steigerwaltii	35002
NZ_JZZW01000000	JZZW	B	JZZW01	JZZW01.1.fsa_nt	E. hormaechei subsp. steigerwaltii	35010
NZ_JZZU01000000	JZZU	B	JZZU01	JZZU01.1.fsa_nt	E. hormaechei subsp. steigerwaltii	35013
NZ_JZZJ01000000	JZZJ	B	JZZJ01	JZZJ01.1.fsa_nt	E. hormaechei subsp. steigerwaltii	35415
NZ_JZZH01000000	JZZH	B	JZZH01	JZZH01.1.fsa_nt	E. hormaechei subsp. steigerwaltii	35638
NZ_JZZE01000000	JZZE	B	JZZE01	JZZE01.1.fsa_nt	E. hormaechei subsp. steigerwaltii	35658
NZ_JZZD01000000	JZZD	B	JZZD01	JZZD01.1.fsa_nt	E. hormaechei subsp. steigerwaltii	35661
NZ_JZYZ01000000	JZYZ	B	JZYZ01	JZYZ01.1.fsa_nt	E. hormaechei subsp. steigerwaltii	35681
NZ_JZYW01000000	JZYW	B	JZYW01	JZYW01.1.fsa_nt	E. hormaechei subsp. steigerwaltii	35703
NZ_JZYT01000000	JZYT	B	JZYT01	JZYT01.1.fsa_nt	E. hormaechei subsp. steigerwaltii	35728
NZ_JZYP01000000	JZYP	B	JZYP01	JZYP01.1.fsa_nt	E. hormaechei subsp. steigerwaltii	36801
NZ_JZYM01000000	JZYM	B	JZYM01	JZYM01.1.fsa_nt	E. hormaechei subsp. steigerwaltii	39379
NZ_JZXX01000000	JZXX	B	JZXX01	JZXX01.1.fsa_nt	E. hormaechei subsp. steigerwaltii	44517
NZ_JZXW01000000	JZXW	B	JZXW01	JZXW01.1.fsa_nt	E. hormaechei subsp. steigerwaltii	44524
NZ_JZXU01000000	JZXU	B	JZXU01	JZXU01.1.fsa_nt	E. hormaechei subsp. steigerwaltii	44541
NZ_JZXS01000000	JZXS	B	JZXS01	JZXS01.1.fsa_nt	E. hormaechei subsp. steigerwaltii	44589
NZ_CP017179	NZ_CP017179	B	NZ_CP017179	NZ_CP017179.1.fasta	E. hormaechei subsp. steigerwaltii	DSM 16691
NZ_JVZA01000000	JVZA	C	GCA_001054075	GCA_001054075.1_ASM105407v1_genomic.fna	E. hormaechei subsp. oharae	1202_ECLO
NZ_JUNO01000000	JUNO	C	GCA_001075365	GCA_001075365.1_ASM107536v1_genomic.fna	E. hormaechei subsp. oharae	921_ECLO
NZ_LDCC01000000	LDCC	C	GCA_001011775	GCA_001011775.1_ASM101177v1_genomic.fna	E. hormaechei subsp. oharae	GN02032
NZ_CP017180	NZ_CP017180	C	NZ_CP017180	NZ_CP017180.1.fasta	E. hormaechei subsp. oharae	DSM 16691
NZ_CP008897.1,NZ_CP008898.1,NZ_CP008899.1,NZ_CP008900.1,NZ_CP008901.1	NZ_CP008897.1,NZ_CP008898.1,NZ_CP008899.1,NZ_CP008900.1,NZ_CP008901.1	D	NZ_CP008897	NZ_CP008897.1.fasta	E. hormaechei	ECNIH3
NZ_CP008905.1,NZ_CP008906.1,NZ_CP008907.1,NZ_CP008908.1	NZ_CP008905.1,NZ_CP008906.1,NZ_CP008907.1,NZ_CP008908.1	D	NZ_CP008905	NZ_CP008905.1.fasta	E. hormaechei	ECR091
NZ_CP009854.1,NZ_CP009855.1,NZ_CP009856.1,NZ_CP009857.1,NZ_CP009858.1	NZ_CP009854.1,NZ_CP009855.1,NZ_CP009856.1,NZ_CP009857.1,NZ_CP009858.1	D	NZ_CP009854	NZ_CP009854.1.fasta	E. hormaechei	ECNIH5
NZ_LEED01000000	LEED	D	GCA_001023425	GCA_001023425.1_ASM102342v1_genomic.fna	E. hormaechei	GN02358
NZ_LETE01000000	LETE	D	GCA_001037655	GCA_001037655.1_Ente_cloa_complex_MGH85_V1_genomic.fna	E. hormaechei	MGH85
NZ_LEDF01000000	LEDF	D	GCA_001022855	GCA_001022855.1_ASM102285v1_genomic.fna	E. hormaechei	GN02768
NZ_JCKK01000000	JCKK	D	GCA_000534035	GCA_000534035.1_Ente_cloa_UCI_50_V1_genomic.fna	E. hormaechei	UCI 50
NZ_LBLX01000000	LBLX	D	GCA_000981975	GCA_000981975.1_ASM98197v1_genomic.fna	E. hormaechei	MRSN 11248
NZ_JVNW01000000	JVNW	D	GCA_001056175	GCA_001056175.1_ASM105617v1_genomic.fna	E. hormaechei	261_ECLO
NZ_AYIM01000000	AYIM	D	GCA_000492615	GCA_000492615.1_Ente_cloa_UCI_3_V1_genomic.fna	E. hormaechei	UCICRE 3
NZ_AYIG01000000	AYIG	D	GCA_000492495	GCA_000492495.1_Ente_cloa_UCI_9_V1_genomic.fna	E. hormaechei	UCICRE 9
NZ_JCLL01000000	JCLL	D	GCA_000534575	GCA_000534575.1_Ente_cloa_complex_MGH_13_V2_genomic.fna	E. hormaechei	MGH 13
NZ_JCLT01000000	JCLT	D	GCA_000534735	GCA_000534735.1_Ente_cloa_complex_MGH_4_V2_genomic.fna	E. hormaechei	MGH 4
NZ_JZDA01000000	JZDA	D	GCA_000958805	GCA_000958805.1_ASM95880v1_genomic.fna	E. hormaechei	MNCRE55
NZ_JJNL01000000	JJNL	D	GCA_000633795	GCA_000633795.1_Ente_cloa_complex_BWH_27_V1_genomic.fna	E. hormaechei	BWH 27
NZ_JCLG01000000	JCLG	D	GCA_000534475	GCA_000534475.1_Ente_cloa_complex_BWH_39_V1_genomic.fna	E. hormaechei	BWH 39
NZ_JCLN01000000	JCLN	D	GCA_000534615	GCA_000534615.1_Ente_cloa_complex_MGH_11_V1_genomic.fna	E. hormaechei	MGH 11
NZ_JCLM01000000	JCLM	D	GCA_000534595	GCA_000534595.1_Ente_cloa_complex_MGH_12_V1_genomic.fna	E. hormaechei	MGH 12
NZ_JCLV01000000	JCLV	D	GCA_000534775	GCA_000534775.1_Ente_cloa_complex_MGH_2_V2_genomic.fna	E. hormaechei	MGH 2
NZ_AYJE01000000	AYJE	D	GCA_000492975	GCA_000492975.1_Ente_cloa_complex_MGH_26_V1_genomic.fna	E. hormaechei	MGH 26
NZ_JCLS01000000	JCLS	D	GCA_000534715	GCA_000534715.1_Ente_cloa_complex_MGH_5_V2_genomic.fna	E. hormaechei	MGH 5
NZ_AXLJ01000000	AXLJ	D	GCA_000474805	GCA_000474805.1_Ente_cloa_complex_MGH_8_V1_PacBio_genomic.fna	E. hormaechei	MGH 8
NZ_JCLP01000000	JCLP	D	GCA_000534655	GCA_000534655.1_Ente_cloa_complex_MGH_9_V2_genomic.fna	E. hormaechei	MGH 9
NZ_LETI01000000	LETI	D	GCA_001037735	GCA_001037735.1_Ente_cloa_complex_MGH127_V1_genomic.fna	E. hormaechei	MGH127
NZ_JZZT01000000	JZZT	D	JZZT01	JZZT01.1.fsa_nt	E. cloacae complex 'Hoffmann cluster III'	35014
NZ_JZZQ01000000	JZZQ	D	JZZQ01	JZZQ01.1.fsa_nt	E. cloacae complex 'Hoffmann cluster III'	35025
NZ_JZZO01000000	JZZO	D	JZZO01	JZZO01.1.fsa_nt	E. cloacae complex 'Hoffmann cluster III'	35030
NZ_JZZN01000000	JZZN	D	JZZN01	JZZN01.1.fsa_nt	E. cloacae complex 'Hoffmann cluster III'	35032
NZ_JZYY01000000	JZYY	D	JZYY01	JZYY01.1.fsa_nt	E. cloacae complex 'Hoffmann cluster III'	35683
NZ_JZYQ01000000	JZYQ	D	JZYQ01	JZYQ01.1.fsa_nt	E. cloacae complex 'Hoffmann cluster III'	36796
NZ_CP017186,NZ_CP017187	NZ_CP017186,NZ_CP017187	D	NZ_CP017186	NZ_CP017186.1.fasta	E. cloacae complex 'Hoffmann cluster III'	DSM 14563
NZ_AFHR01000000	AFHR	E	GCA_000213995	GCA_000213995.1_ASM21399v1_genomic.fna	E. hormaechei subsp. hormaechei	ATCC 49162
NZ_LEEI01000000	LEEI	E	GCA_001023315	GCA_001023315.1_ASM102331v1_genomic.fna	E. hormaechei subsp. hormaechei	GN02315
NZ_CP010377,NZ_CP010380,NZ_CP010379,NZ_CP010378	NZ_CP010377,NZ_CP010380,NZ_CP010379,NZ_CP010378	E	NZ_CP010377	NZ_CP010377.1.fasta	E. hormaechei subsp. hormaechei	34983
NZ_JZZP01000000	JZZP	E	JZZP01	JZZP01.1.fsa_nt	E. hormaechei subsp. hormaechei	35027
NZ_JZZC01000000	JZZC	E	JZZC01	JZZC01.1.fsa_nt	E. hormaechei subsp. hormaechei	35666
NZ_AEXB01000000	AEXB	F	GCA_000211415	GCA_000211415.1_ASM21141v1_genomic.fna	E. mori	LMG 25706
NC_014121.1,NC_014107.1,NC_014108.1	NC_014121.1,NC_014107.1,NC_014108.1	G	NC_014121	NC_014121.1.fasta	E. cloacae subsp. cloacae	ATCC 13047
NZ_CP009756.1	NZ_CP009756.1	G	NZ_CP009756	NZ_CP009756.1.fasta	E. cloacae subsp. cloacae	GGT036
NZ_JVCE01000000	JVCE	G	GCA_001057255	GCA_001057255.1_ASM105725v1_genomic.fna	E. cloacae subsp. cloacae	559_ECLO
NZ_JVBY01000000	JVBY	G	GCA_001057315	GCA_001057315.1_ASM105731v1_genomic.fna	E. cloacae subsp. cloacae	564_ECLO
NZ_JVBX01000000	JVBX	G	GCA_001055365	GCA_001055365.1_ASM105536v1_genomic.fna	E. cloacae subsp. cloacae	565_ECLO
NZ_JXAE01000000	JXAE	G	GCA_000818625	GCA_000818625.1_ASM81862v1_genomic.fna	E. cloacae subsp. cloacae	6kgm
NZ_LDCI01000000	LDCI	G	GCA_001011715	GCA_001011715.1_ASM101171v1_genomic.fna	E. cloacae subsp. cloacae	GN02174
NZ_JWPX01000000	JWPX	G	GCA_000812505	GCA_000812505.1_ASM81250v1_genomic.fna	E. cloacae subsp. cloacae	GN6
NZ_JALW01000000	JALW	G	GCA_000710795	GCA_000710795.1_De_novo_Assembly_genomic.fna	E. cloacae subsp. cloacae	T1-1
NZ_LEDL01000000	LEDL	G	GCA_001022695	GCA_001022695.1_ASM102269v1_genomic.fna	E. cloacae subsp. cloacae	GN02616
NZ_JZYG01000000	JZYG	G	JZYG01	JZYG01.1.fsa_nt	E. cloacae subsp. cloacae	42324
NZ_JSWY01000000	JSWY	H	GCA_001006645	GCA_001006645.1_ASM100664v1_genomic.fna	E. cloacae subsp. dissolvens	B2
NZ_LFLH01000000	LFLH	H	GCA_001190095	GCA_001190095.1_ASM119009v1_genomic.fna	E. cloacae subsp. dissolvens	LB2
NC_018079.1	NC_018079.1	H	NC_018079	NC_018079.1.fasta	E. cloacae subsp. dissolvens	SDM
NZ_LEDR01000000	LEDR	H	GCA_001022575	GCA_001022575.1_ASM102257v1_genomic.fna	E. cloacae subsp. dissolvens	GN02534
NC_016514.1,NC_016515.1	NC_016514.1,NC_016515.1	I	NC_016514	NC_016514.1.fasta	E. ludwigii	EcWSU1
NZ_JCLE01000000	JCLE	I	GCA_000534435	GCA_000534435.1_Ente_cloa_complex_BIDMC_26_V1_genomic.fna	E. ludwigii	BIDMC 26
NZ_JVAG01000000	JVAG	I	GCA_001057535	GCA_001057535.1_ASM105753v1_genomic.fna	E. ludwigii	608_ECLO
NZ_JCLA01000000	JCLA	I	GCA_000534355	GCA_000534355.1_Ente_cloa_complex_BIDMC_30_V1_genomic.fna	E. ludwigii	BIDMC 30
NZ_LEDX01000000	LEDX	I	GCA_001022435	GCA_001022435.2_ASM102243v2_genomic.fna	E. ludwigii	GN02450
NZ_LEER01000000	LEER	I	GCA_001022805	GCA_001022805.1_ASM102280v1_genomic.fna	E. ludwigii	GN02730
NZ_JTLO01000000	JTLO	I	GCA_000818595	GCA_000818595.1_ASM81859v1_genomic.fna	E. ludwigii	EN-119T
NZ_CP006580.1	NZ_CP006580.1	I	NZ_CP006580	NZ_CP006580.1.fasta	E. ludwigii	P101
NZ_LGIV01000000	LGIV	I	GCA_001263115	GCA_001263115.1_EntNMC_A5miseq_genomic.fna	E. ludwigii	AOUC-8/14
NZ_ATCK01000000	ATCK	I	GCA_000422225	GCA_000422225.1_E_cloacae_Hanford_v1.0_genomic.fna	E. ludwigii	Hanford
NZ_LEEO01000000	LEEO	I	GCA_001023245	GCA_001023245.1_ASM102324v1_genomic.fna	E. ludwigii	GN02226
NZ_CP007546.1	NZ_CP007546.1	J	NZ_CP007546	NZ_CP007546.1.fasta	E. asburiae	L1
NZ_JWFR01000000	JWFR	J	GCA_001053615	GCA_001053615.1_ASM105361v1_genomic.fna	E. asburiae	1027_ECLO
NZ_JUKN01000000	JUKN	J	GCA_001060045	GCA_001060045.1_ASM106004v1_genomic.fna	E. asburiae	995_ECLO
NZ_JCKL01000000	JCKL	J	GCA_000534055	GCA_000534055.1_Ente_cloa_UCI_49_V1_genomic.fna	E. asburiae	UCI 49
NZ_JWCN01000000	JWCN	J	GCA_001052135	GCA_001052135.1_ASM105213v1_genomic.fna	E. asburiae	1119_ECLO
NZ_JWAA01000000	JWAA	J	GCA_001052355	GCA_001052355.1_ASM105235v1_genomic.fna	E. asburiae	1180_ECLO
NZ_LDCE01000000	LDCE	J	GCA_001011855	GCA_001011855.1_ASM101185v1_genomic.fna	E. asburiae	GN02073
NZ_LECX01000000	LECX	J	GCA_001023015	GCA_001023015.1_ASM102301v1_genomic.fna	E. asburiae	GN04222
NZ_JYMF01000000	JYMF	J	GCA_000952605	GCA_000952605.1_ASM95260v1_genomic.fna	E. asburiae	MNCRE14
NZ_LDCH01000000	LDCH	J	GCA_001011705	GCA_001011705.1_ASM101170v1_genomic.fna	E. asburiae	GN02127
NZ_LEDA01000000	LEDA	J	GCA_001022955	GCA_001022955.1_ASM102295v1_genomic.fna	E. asburiae	GN03140
NZ_JZCX01000000	JZCX	J	GCA_000958735	GCA_000958735.1_ASM95873v1_genomic.fna	E. asburiae	MNCRE3
NZ_JWGM01000000	JWGM	J	GCA_001052645	GCA_001052645.1_ASM105264v1_genomic.fna	E. asburiae	1009_ECLO
NZ_JWGJ01000000	JWGJ	J	GCA_001052635	GCA_001052635.1_ASM105263v1_genomic.fna	E. asburiae	1011_EASB
NZ_JWCF01000000	JWCF	J	GCA_001052145	GCA_001052145.1_ASM105214v1_genomic.fna	E. asburiae	1126_ECLO
NZ_JWBX01000000	JWBX	J	GCA_001076295	GCA_001076295.1_ASM107629v1_genomic.fna	E. asburiae	1135_ECLO
NZ_JUOY01000000	JUOY	J	GCA_001059535	GCA_001059535.1_ASM105953v1_genomic.fna	E. asburiae	895_ECLO
NZ_JUMS01000000	JUMS	J	GCA_001059415	GCA_001059415.1_ASM105941v1_genomic.fna	E. asburiae	940_PEND
NZ_AYIP01000000	AYIP	J	GCA_000492675	GCA_000492675.1_Ente_cloa_BWH_31_V1_genomic.fna	E. asburiae	BWH 31
NZ_JVLF01000000	JVLF	J	GCA_001054905	GCA_001054905.1_ASM105490v1_genomic.fna	E. asburiae	333_ECLO
NZ_LEDH01000000	LEDH	J	GCA_001022765	GCA_001022765.1_ASM102276v1_genomic.fna	E. asburiae	GN02709
NZ_JUXG01000000	JUXG	J	GCA_001057935	GCA_001057935.1_ASM105793v1_genomic.fna	E. asburiae	683_ECLO
NZ_CP011591.1,NZ_CP011586.1,NZ_CP011585.1,NZ_CP011587.1,NZ_CP011588.1,NZ_CP011590.1,NZ_CP011589.1	NZ_CP011591.1,NZ_CP011586.1,NZ_CP011585.1,NZ_CP011587.1,NZ_CP011588.1,NZ_CP011590.1,NZ_CP011589.1	J	NZ_CP011591	NZ_CP011591.1.fasta	E. asburiae	CAV1043
NZ_JYMM01000000	JYMM	J	GCA_000952575	GCA_000952575.1_ASM95257v1_genomic.fna	E. asburiae	MNCRE20
NZ_AZUA01000000	AZUA	J	GCA_000568075	GCA_000568075.1_DC1_v1_genomic.fna	E. asburiae	DC1
NZ_AVOP01000000	AVOP	J	GCA_000733275	GCA_000733275.2_ASM73327v2_genomic.fna	E. asburiae	EGD-HP1
NZ_AYJG01000000	AYJG	J	GCA_000493015	GCA_000493015.1_Ente_cloa_complex_MGH_24_V1_genomic.fna	E. asburiae	MGH 24
NZ_LAAP01000000	LAAP	J	LAAP01	LAAP01.1.fsa_nt	E. asburiae	33838
NZ_JZZG01000000	JZZG	J	JZZG01	JZZG01.1.fsa_nt	E. asburiae	35642
NZ_JWCB01000000	JWCB	K	GCA_001052195	GCA_001052195.1_ASM105219v1_genomic.fna	E. cloacae complex	1131_ECLO
NZ_JWAV01000000	JWAV	K	GCA_001053955	GCA_001053955.1_ASM105395v1_genomic.fna	E. cloacae complex	1160_ECLO
NZ_JWAU01000000	JWAU	K	GCA_001052295	GCA_001052295.1_ASM105229v1_genomic.fna	E. cloacae complex	1161_ECLO
NZ_JACW01000000	JACW	K	GCA_000568175	GCA_000568175.1_De_novo_Assembly_genomic.fna	E. cloacae complex	C1
NZ_AZXZ01000000	AZXZ	K	GCA_000568155	GCA_000568155.1_DC3_v1_genomic.fna	E. cloacae complex	DC3
NZ_AZUB01000000	AZUB	K	GCA_000568095	GCA_000568095.1_DC4_v1_genomic.fna	E. cloacae complex	DC4
NZ_JVIL01000000	JVIL	L	GCA_001056585	GCA_001056585.1_ASM105658v1_genomic.fna	E. cloacae complex	405_ECLO
NZ_JVIB01000000	JVIB	L	GCA_001055075	GCA_001055075.1_ASM105507v1_genomic.fna	E. cloacae complex	414_ECLO
NZ_LEDT01000000	LEDT	L	GCA_001022525	GCA_001022525.2_SAMN03732710_Assembly_genomic.fna	E. cloacae complex	GN02468
NZ_LEDN01000000	LEDN	L	GCA_001022675	GCA_001022675.1_ASM102267v1_genomic.fna	E. cloacae complex	GN02587
NZ_JMUR01000000	JMUR	L	GCA_000692275	GCA_000692275.1_Ente_cloa_BWH_43_V1_genomic.fna	E. cloacae complex	BWH 43
NZ_JZYA01000000	JZYA	L	JZYA01	JZYA01.1.fsa_nt	E. cloacae complex	44242
NZ_JZXZ01000000	JZXZ	L	JZXZ01	JZXZ01.1.fsa_nt	E. cloacae complex	44246
NZ_JMUS01000000	JMUS	M	GCA_000692295	GCA_000692295.1_Ente_cloa_CHS_79_V1_genomic.fna	E. cloacae complex	CHS 79
NZ_LEEP01000000	LEEP	M	GCA_001023175	GCA_001023175.1_ASM102317v1_genomic.fna	E. cloacae complex	GN02141
NZ_LDCK01000000	LDCK	M	GCA_001011955	GCA_001011955.1_ASM101195v1_genomic.fna	E. cloacae complex	GN02208
NZ_AYJA01000000	AYJA	M	GCA_000492895	GCA_000492895.1_Ente_cloa_complex_MGH_34_V1_genomic.fna	E. cloacae complex	MGH 34
NZ_ALNS01000000	ALNS	M	GCA_000286655	GCA_000286655.1_ASM28665v1_genomic.fna	E. cloacae complex	SST3
NZ_JWGU01000000	JWGU	M	GCA_001052055	GCA_001052055.1_ASM105205v1_genomic.fna	E. cloacae complex	1000_ECLO
NZ_JWGT01000000	JWGT	M	GCA_001052605	GCA_001052605.1_ASM105260v1_genomic.fna	E. cloacae complex	1001_ECLO
NZ_JVND01000000	JVND	M	GCA_001054835	GCA_001054835.1_ASM105483v1_genomic.fna	E. cloacae complex	28_ECLO
NZ_JVMT01000000	JVMT	M	GCA_001056255	GCA_001056255.1_ASM105625v1_genomic.fna	E. cloacae complex	29_ECLO
NZ_JWAF01000000	JWAF	M	GCA_001052895	GCA_001052895.1_ASM105289v1_genomic.fna	E. cloacae complex	1176_ECLO
NZ_JVWV01000000	JVWV	M	GCA_001076175	GCA_001076175.1_ASM107617v1_genomic.fna	E. cloacae complex	1254_ECLO
NZ_AYID01000000	AYID	M	GCA_000492435	GCA_000492435.1_Ente_cloa_UCI_12_V1_genomic.fna	E. cloacae complex	UCICRE 12
NZ_LEET01000000	LEET	M	GCA_001022415	GCA_001022415.1_ASM102241v1_genomic.fna	E. cloacae complex	GN02440
NZ_LEES01000000	LEES	M	GCA_001022655	GCA_001022655.1_ASM102265v1_genomic.fna	E. cloacae complex	GN02570
NZ_JMUU01000000	JMUU	M	GCA_000692335	GCA_000692335.1_Ente_cloa_MGH_54_V1_genomic.fna	E. cloacae complex	MGH 54
NZ_JYMH01000000	JYMH	M	GCA_000968725	GCA_000968725.1_ASM96872v1_genomic.fna	E. cloacae complex	MNCRE16
NZ_ATHX01000000	ATHX	M	GCA_000467655	GCA_000467655.2_EC_38VIM1_genomic.fna	E. cloacae complex	EC_38VIM1
NZ_JFHW01000000	JFHW	M	GCA_000612205	GCA_000612205.1_EntSp1.0_genomic.fna	E. cloacae complex	5-4
NZ_JSZC01000000	JSZC	M	GCA_000805795	GCA_000805795.1_ASM80579v1_genomic.fna	E. cloacae complex	FB
NZ_LEDI01000000	LEDI	M	GCA_001022755	GCA_001022755.1_ASM102275v1_genomic.fna	E. cloacae complex	GN02692
NZ_JWPV01000000	JWPV	M	GCA_000812425	GCA_000812425.1_ASM81242v1_genomic.fna	E. cloacae complex	GN1
NZ_AYJO01000000	AYJO	M	GCA_000493175	GCA_000493175.1_Ente_cloa_complex_MGH_16_V1_genomic.fna	E. cloacae complex	MGH 16
NZ_JCKQ01000000	JCKQ	M	GCA_000534155	GCA_000534155.1_Ente_cloa_UCI_39_V1_genomic.fna	E. cloacae complex	UCI 39
NZ_LABD01000000	LABD	M	LABD01	LABD01.1.fsa_nt	E. cloacae complex 'Hoffmann cluster IV'	20432
NZ_JZZX01000000	JZZX	M	JZZX01	JZZX01.1.fsa_nt	E. cloacae complex 'Hoffmann cluster IV'	35009
NZ_JZZI01000000	JZZI	M	JZZI01	JZZI01.1.fsa_nt	E. cloacae complex 'Hoffmann cluster IV'	35618
NZ_JZZF01000000	JZZF	M	JZZF01	JZZF01.1.fsa_nt	E. cloacae complex 'Hoffmann cluster IV'	35651
NZ_JZYR01000000	JZYR	M	JZYR01	JZYR01.1.fsa_nt	E. cloacae complex 'Hoffmann cluster IV'	35731
NZ_JZYJ01000000	JZYJ	M	JZYJ01	JZYJ01.1.fsa_nt	E. cloacae complex 'Hoffmann cluster IV'	42192
NZ_JZYC01000000	JZYC	M	JZYC01	JZYC01.1.fsa_nt	E. cloacae complex 'Hoffmann cluster IV'	43444
NZ_CP017184,NZ_CP017185	NZ_CP017184,NZ_CP017185	M	NZ_CP017184	NZ_CP017184.1.fasta	E. cloacae complex 'Hoffmann cluster IV'	DSM 16690
NZ_LETR01000000	LETR	N	GCA_001030225	GCA_001030225.1_Ente_spec_BIDMC92_V1_genomic.fna	E. cloacae complex	BIDMC92
NZ_JALR01000000	JALR	N	GCA_000564975	GCA_000564975.1_version_1.0_of_Enterobacter_cloacae_subsp._cloacae_SY-70_Genome_sequencing_genomic.fna	E. cloacae complex	SY-70
NZ_JZYX01000000	JZYX	N	JZYX01	JZYX01.1.fsa_nt	E. cloacae complex	35699
NZ_JWGB01000000	JWGB	N/A	GCA_001053595	GCA_001053595.1_ASM105359v1_genomic.fna	E. aerogenes	1019_EAER
NZ_JWFZ01000000	JWFZ	N/A	GCA_001052095	GCA_001052095.1_ASM105209v1_genomic.fna	E. aerogenes	1020_EAER
NZ_JVVV01000000	JVVV	N/A	GCA_001052565	GCA_001052565.1_ASM105256v1_genomic.fna	E. aerogenes	1277_EAER
NZ_JVVU01000000	JVVU	N/A	GCA_001054275	GCA_001054275.1_ASM105427v1_genomic.fna	E. aerogenes	1278_EAER
NZ_JVVQ01000000	JVVQ	N/A	GCA_001054315	GCA_001054315.1_ASM105431v1_genomic.fna	E. aerogenes	1281_EAER
NZ_JVVP01000000	JVVP	N/A	GCA_001053235	GCA_001053235.1_ASM105323v1_genomic.fna	E. aerogenes	1282_EAER
NZ_JVSF01000000	JVSF	N/A	GCA_001054405	GCA_001054405.1_ASM105440v1_genomic.fna	E. aerogenes	151_EAER
NZ_JVRL01000000	JVRL	N/A	GCA_001055555	GCA_001055555.1_ASM105555v1_genomic.fna	E. aerogenes	170_EAER
NC_020181.1,NC_020182.1,NC_020180.1	NC_020181.1,NC_020182.1,NC_020180.1	N/A	NC_020181	NC_020181.1.fasta	E. aerogenes	EA1509E
NZ_LDAZ01000000	LDAZ	N/A	GCA_001011415	GCA_001011415.1_ASM101141v1_genomic.fna	E. aerogenes	GN02126
NZ_LDBB01000000	LDBB	N/A	GCA_001011185	GCA_001011185.1_ASM101118v1_genomic.fna	E. aerogenes	GN02173
NZ_LDBE01000000	LDBE	N/A	GCA_001011205	GCA_001011205.1_ASM101120v1_genomic.fna	E. aerogenes	GN02326
NZ_LDBF01000000	LDBF	N/A	GCA_001011455	GCA_001011455.1_ASM101145v1_genomic.fna	E. aerogenes	GN02329
NZ_LDBG01000000	LDBG	N/A	GCA_001011265	GCA_001011265.1_ASM101126v1_genomic.fna	E. aerogenes	GN02355
NZ_LDBQ01000000	LDBQ	N/A	GCA_001011175	GCA_001011175.1_ASM101117v1_genomic.fna	E. aerogenes	GN03019
NZ_LDBU01000000	LDBU	N/A	GCA_001011575	GCA_001011575.1_ASM101157v1_genomic.fna	E. aerogenes	GN03927
NZ_JMUN01000000	JMUN	N/A	GCA_000692195	GCA_000692195.1_Ente_aero_MGH_77_V1_genomic.fna	E. aerogenes	MGH-77
NZ_JMUO01000000	JMUO	N/A	GCA_000692215	GCA_000692215.1_Ente_aero_MGH_78_V1_genomic.fna	E. aerogenes	MGH-78
NZ_JCKZ01000000	JCKZ	N/A	GCA_000534335	GCA_000534335.1_Ente_aero_UCI_15_V1_genomic.fna	E. aerogenes	UCI 15
NZ_JCKY01000000	JCKY	N/A	GCA_000534315	GCA_000534315.1_Ente_aero_UCI_16_V1_genomic.fna	E. aerogenes	UCI 16
NZ_JCKO01000000	JCKO	N/A	GCA_000534115	GCA_000534115.1_Ente_aero_UCI_46_V1_genomic.fna	E. aerogenes	UCI 46
NZ_JCKN01000000	JCKN	N/A	GCA_000534095	GCA_000534095.1_Ente_aero_UCI_47_V1_genomic.fna	E. aerogenes	UCI 47
NZ_JCKM01000000	JCKM	N/A	GCA_000534075	GCA_000534075.1_Ente_aero_UCI_48_V1_genomic.fna	E. aerogenes	UCI 48
NZ_JULT01000000	JULT	N/A	GCA_001059975	GCA_001059975.1_ASM105997v1_genomic.fna	E. aerogenes	965_EAER
NZ_LDAY01000000	LDAY	N/A	GCA_001011385	GCA_001011385.1_ASM101138v1_genomic.fna	E. aerogenes	GN02079
NZ_LDBJ01000000	LDBJ	N/A	GCA_001011425	GCA_001011425.1_ASM101142v1_genomic.fna	E. aerogenes	GN02464
NZ_LDBP01000000	LDBP	N/A	GCA_001011615	GCA_001011615.1_ASM101161v1_genomic.fna	E. aerogenes	GN02770
NZ_LDBR01000000	LDBR	N/A	GCA_001011355	GCA_001011355.1_ASM101135v1_genomic.fna	E. aerogenes	GN03543
NZ_LDBS01000000	LDBS	N/A	GCA_001011545	GCA_001011545.1_ASM101154v1_genomic.fna	E. aerogenes	GN03688
NZ_LDCA01000000	LDCA	N/A	GCA_001011815	GCA_001011815.1_ASM101181v1_genomic.fna	E. aerogenes	GN05253
NC_015663.1	NC_015663.1	N/A	NC_015663	NC_015663.1.fasta	E. aerogenes	KCTC 2190
NZ_JUXH01000000	JUXH	N/A	GCA_001057945	GCA_001057945.1_ASM105794v1_genomic.fna	E. aerogenes	682_EAER
NZ_JUQG01000000	JUQG	N/A	GCA_001058645	GCA_001058645.1_ASM105864v1_genomic.fna	E. aerogenes	86_EAER
NZ_LDBV01000000	LDBV	N/A	GCA_001011595	GCA_001011595.1_ASM101159v1_genomic.fna	E. aerogenes	GN03959
NZ_ARTC01000000	ARTC	N/A	GCA_000383335	GCA_000383335.1_ASM38333v1_genomic.fna	E. aerogenes	FGI35
NZ_LDBH01000000	LDBH	N/A	GCA_001011295	GCA_001011295.1_ASM101129v1_genomic.fna	E. aerogenes	GN02384
NZ_LESY01000000	LESY	N/A	GCA_001030055	GCA_001030055.1_Ente_aero_UCI98_V1_genomic.fna	E. aerogenes	UCI98
NZ_JSWV01000000	JSWV	N/A	GCA_001006555	GCA_001006555.1_ASM100655v1_genomic.fna	E. aerogenes	B3
NZ_LDBA01000000	LDBA	N/A	GCA_001011375	GCA_001011375.1_ASM101137v1_genomic.fna	E. aerogenes	GN02154
NZ_LDBC01000000	LDBC	N/A	GCA_001011255	GCA_001011255.1_ASM101125v1_genomic.fna	E. aerogenes	GN02278
NZ_LDBD01000000	LDBD	N/A	GCA_001011195	GCA_001011195.1_ASM101119v1_genomic.fna	E. aerogenes	GN02286
NZ_LDBI01000000	LDBI	N/A	GCA_001011305	GCA_001011305.1_ASM101130v1_genomic.fna	E. aerogenes	GN02420
NZ_LDBK01000000	LDBK	N/A	GCA_001011475	GCA_001011475.1_ASM101147v1_genomic.fna	E. aerogenes	GN02499
NZ_LDBM01000000	LDBM	N/A	GCA_001011535	GCA_001011535.1_ASM101153v1_genomic.fna	E. aerogenes	GN02525
NZ_LDBW01000000	LDBW	N/A	GCA_001011335	GCA_001011335.1_ASM101133v1_genomic.fna	E. aerogenes	GN04690
NZ_LDBX01000000	LDBX	N/A	GCA_001011935	GCA_001011935.1_ASM101193v1_genomic.fna	E. aerogenes	GN04794
NZ_JCKV01000000	JCKV	N/A	GCA_000534255	GCA_000534255.1_Ente_aero_UCI_27_V1_genomic.fna	E. aerogenes	UCI 27
NZ_JCKU01000000	JCKU	N/A	GCA_000534235	GCA_000534235.1_Ente_aero_UCI_28_V1_genomic.fna	E. aerogenes	UCI 28
NZ_JCKP01000000	JCKP	N/A	GCA_000534135	GCA_000534135.1_Ente_aero_UCI_45_V1_genomic.fna	E. aerogenes	UCI 45
NZ_LDBL01000000	LDBL	N/A	GCA_001011495	GCA_001011495.1_ASM101149v1_genomic.fna	E. aerogenes	GN02509
NZ_LDBN01000000	LDBN	N/A	GCA_001011515	GCA_001011515.1_ASM101151v1_genomic.fna	E. aerogenes	GN02694
NZ_LDBY01000000	LDBY	N/A	GCA_001011795	GCA_001011795.1_ASM101179v1_genomic.fna	E. aerogenes	GN04835
NZ_JUHZ01000000	JUHZ	N/A	GCA_000802765	GCA_000802765.1_SPADES_assembly_of_Enterobacter_cloacae_ND17_genomic.fna	E. aerogenes	ND17
NZ_LDBT01000000	LDBT	N/A	GCA_001011645	GCA_001011645.1_ASM101164v1_genomic.fna	E. aerogenes	GN03732
NZ_LDBZ01000000	LDBZ	N/A	GCA_001011915	GCA_001011915.1_ASM101191v1_genomic.fna	E. aerogenes	GN05224
NZ_JMUM01000000	JMUM	N/A	GCA_000692175	GCA_000692175.1_Ente_aero_MGH_62_V1_genomic.fna	E. aerogenes	MGH 62
NZ_LDBO01000000	LDBO	N/A	GCA_001011625	GCA_001011625.1_ASM101162v1_genomic.fna	E. aerogenes	GN02761
NZ_JMUL01000000	JMUL	N/A	GCA_000692155	GCA_000692155.1_Ente_aero_MGH_61_V1_genomic.fna	E. aerogenes	MGH 61
NZ_LECZ01000000	LECZ	O	GCA_001022965	GCA_001022965.1_ASM102296v1_genomic.fna	E. cloacae complex	GN03164
NZ_JUZQ01000000	JUZQ	P	GCA_001057675	GCA_001057675.1_ASM105767v1_genomic.fna	E. cloacae complex	624_ECLO
NZ_JUZJ01000000	JUZJ	P	GCA_001077015	GCA_001077015.1_ASM107701v1_genomic.fna	E. cloacae complex	630_ECLO
NZ_JDWH01000000	JDWH	P	GCA_000686185	GCA_000686185.1_ASM68618v1_genomic.fna	E. cloacae complex	JD6301
NZ_JDWG01000000	JDWG	P	GCA_000686165	GCA_000686165.1_ASM68616v1_genomic.fna	E. cloacae complex	JD8715
NZ_JWFJ01000000	JWFJ	Q	GCA_001053635	GCA_001053635.1_ASM105363v1_genomic.fna	E. kobei	1034_ECLO
NZ_JWET01000000	JWET	Q	GCA_001053725	GCA_001053725.1_ASM105372v1_genomic.fna	E. kobei	1049_ECLO
NZ_LEEC01000000	LEEC	Q	GCA_001022355	GCA_001022355.1_ASM102235v1_genomic.fna	E. kobei	GN02366
NC_018405.1	NC_018405.1	Q	NC_018405	NC_018405.1.fasta	E. kobei	ENHKU01
NZ_JUTR01000000	JUTR	Q	GCA_001058415	GCA_001058415.1_ASM105841v1_genomic.fna	E. kobei	77_ECLO
NZ_JUQP01000000	JUQP	Q	GCA_001058605	GCA_001058605.1_ASM105860v1_genomic.fna	E. kobei	85_ECLO
NZ_LEEQ01000000	LEEQ	Q	GCA_001023195	GCA_001023195.1_ASM102319v1_genomic.fna	E. kobei	GN02204
NZ_LEEK01000000	LEEK	Q	GCA_001023235	GCA_001023235.1_ASM102323v1_genomic.fna	E. kobei	GN02275
NZ_LEDW01000000	LEDW	Q	GCA_001022445	GCA_001022445.2_Assembly_of_colistin-resistant_Enterobacter_cloacae_strain_genomic.fna	E. kobei	GN02454
NZ_AYJH01000000	AYJH	Q	GCA_000493035	GCA_000493035.1_Ente_cloa_complex_MGH_23_V1_genomic.fna	E. kobei	MGH 23
NZ_LFLG01000000	LFLG	Q	GCA_001190105	GCA_001190105.1_ASM119010v1_genomic.fna	E. kobei	CB2
NZ_JVAE01000000	JVAE	Q	GCA_001057545	GCA_001057545.1_ASM105754v1_genomic.fna	E. kobei	61_ECLO
NZ_JUZK01000000	JUZK	Q	GCA_001057735	GCA_001057735.1_ASM105773v1_genomic.fna	E. kobei	63_ECLO
NZ_JVTR01000000	JVTR	Q	GCA_001053395	GCA_001053395.1_ASM105339v1_genomic.fna	E. kobei	1323_ECLO
NZ_LEDC01000000	LEDC	Q	GCA_001022915	GCA_001022915.1_ASM102291v1_genomic.fna	E. kobei	GN02825
NZ_AYJF01000000	AYJF	Q	GCA_000492995	GCA_000492995.1_Ente_cloa_complex_MGH_25_V1_genomic.fna	E. kobei	MGH 25
NZ_JCLI01000000	JCLI	Q	GCA_000534515	GCA_000534515.1_Ente_cloa_complex_MGH_37_V1_genomic.fna	E. kobei	MGH 37
NZ_LDCL01000000	LDCL	Q	GCA_001011975	GCA_001011975.1_ASM101197v1_genomic.fna	E. kobei	GN02225
NZ_CP009850.1,NZ_CP009851.1,NZ_CP009852.1,NZ_CP009853.1	NZ_CP009850.1,NZ_CP009851.1,NZ_CP009852.1,NZ_CP009853.1	Q	NZ_CP009850	NZ_CP009850.1.fasta	E. kobei	ECNIH4
NZ_JVFX01000000	JVFX	Q	GCA_001055165	GCA_001055165.1_ASM105516v1_genomic.fna	E. kobei	467_ECLO
NZ_JMUQ01000000	JMUQ	Q	GCA_000692255	GCA_000692255.1_Ente_cloa_BIDMC_67_V1_genomic.fna	E. kobei	BIDMC 67
NZ_LDCJ01000000	LDCJ	Q	GCA_001011785	GCA_001011785.1_ASM101178v1_genomic.fna	E. kobei	GN02186
NZ_LEEL01000000	LEEL	Q	GCA_001023295	GCA_001023295.1_ASM102329v1_genomic.fna	E. kobei	GN02266
NZ_LECY01000000	LECY	Q	GCA_001022995	GCA_001022995.1_ASM102299v1_genomic.fna	E. kobei	GN03191
NZ_AYJI01000000	AYJI	Q	GCA_000493055	GCA_000493055.1_Ente_cloa_complex_MGH_22_V1_genomic.fna	E. kobei	MGH 22
NZ_JYME01000000	JYME	Q	GCA_000952375	GCA_000952375.1_ASM95237v1_genomic.fna	E. kobei	MNCRE12
NZ_JCKW01000000	JCKW	Q	GCA_000534275	GCA_000534275.1_Ente_cloa_UCI_24_V1_genomic.fna	E. kobei	UCI 24
NZ_JMUV01000000	JMUV	Q	GCA_000692355	GCA_000692355.1_Ente_cloa_UCI_29_V1_genomic.fna	E. kobei	UCI 29
NZ_JZYS01000000	JZYS	Q	JZYS01	JZYS01.1.fsa_nt	E. kobei	35730
NZ_JZYH01000000	JZYH	Q	JZYH01	JZYH01.1.fsa_nt	E. kobei	42202
NZ_JZXR01000000	JZXR	Q	JZXR01	JZXR01.1.fsa_nt	E. kobei	44593
NZ_CP017181,NZ_CP017182	NZ_CP017181,NZ_CP017182	Q	NZ_CP017181	NZ_CP017181.1.fasta	E. kobei	DSM 13645
NZ_JVSD01000000	JVSD	R	GCA_001054435	GCA_001054435.1_ASM105443v1_genomic.fna	E. cloacae complex	153_ECLO
NZ_JCLB01000000	JCLB	R	GCA_000534375	GCA_000534375.1_Ente_cloa_complex_BIDMC_29_V1_genomic.fna	E. cloacae complex	BIDMC 29
NZ_LEEJ01000000	LEEJ	R	GCA_001023305	GCA_001023305.1_ASM102330v1_genomic.fna	E. cloacae complex	GN02283
NZ_AZXO01000000	AZXO	R	GCA_000515295	GCA_000515295.1_ASM51529v1_genomic.fna	E. cloacae complex	IIT-BT 08
NZ_LEDQ01000000	LEDQ	R	GCA_001022595	GCA_001022595.1_ASM102259v1_genomic.fna	E. cloacae complex	GN02548
NZ_JVRK01000000	JVRK	R	GCA_001054505	GCA_001054505.1_ASM105450v1_genomic.fna	E. cloacae complex	171_ECLO
NZ_JVQZ01000000	JVQZ	R	GCA_001055645	GCA_001055645.1_ASM105564v1_genomic.fna	E. cloacae complex	182_ECLO
NZ_JVQL01000000	JVQL	R	GCA_001055805	GCA_001055805.1_ASM105580v1_genomic.fna	E. cloacae complex	195_ECLO
NZ_JVQI01000000	JVQI	R	GCA_001055835	GCA_001055835.1_ASM105583v1_genomic.fna	E. cloacae complex	198_ECLO
NZ_JVPP01000000	JVPP	R	GCA_001054625	GCA_001054625.1_ASM105462v1_genomic.fna	E. cloacae complex	217_ECLO
NZ_JUZN01000000	JUZN	R	GCA_001055515	GCA_001055515.1_ASM105551v1_genomic.fna	E. cloacae complex	627_ECLO
NZ_JUZL01000000	JUZL	R	GCA_001057695	GCA_001057695.1_ASM105769v1_genomic.fna	E. cloacae complex	629_ECLO
NZ_JZDF01000000	JZDF	R	GCA_000958885	GCA_000958885.1_ASM95888v1_genomic.fna	E. cloacae complex	MNCRE4
NZ_JZZB01000000	JZZB	R	JZZB01	JZZB01.1.fsa_nt	E. cloacae complex	35669
